# Supplementary material for: Addressing the System-Size Dependence of the Local Approximation Error in Coupled-Cluster Calculations
Source: J Phys Chem A. 2021 Nov 3;125(45):9932–9. doi: 10.1021/acs.jpca.1c09106 (PMC8607505; doi:10.1021/acs.jpca.1c09106)
Supplement: Supplementary file 1 — jp1c09106_si_001.xlsx [file jp1c09106_si_001.xlsx]

## Sheet: TITLE
Supporting Information for
Addressing the System-Size Dependence of the Local Approximation Error in Coupled Cluster Calculations
Ahmet Altun,† Soumen Ghosh,† Christoph Riplinger,‡ Frank Neese,† and Giovanni Bistoni†,*
† Max-Planck-Institut für Kohlenforschung, Kaiser-Wilhelm-Platz 1, D-45470 Mülheim an der Ruhr, Germany
‡ FAccTs GmbH, Rolandstrasse 67, 50677 Köln, Germany
SHEET NAMES AND THEIR CONTENTS
1. DETAILS OF INPUT FILES AND CBS EXTRAPOLATIONS
INPUT-CBS
A. STRUCTRURE OF THE INPUT FILES FOR DLPNO CALCULATIONS
B. CBS EXTRAPOLATION
2. ABSOLUTE AND RELATIVE ENERGIES AND THEIR ERROR STATISTICS
Absolute energies are given in Hartree while relative energies are given in kcal/mol.
Error for each individual reaction and mean absolute error (MAE) for the benchmark sets are provided in kcal/mol.
Nel corresponds to the number of electrons
RI-ERROR
A. ABSOLUTE ENERGIES (Hartree)
B. VARIATION wrt THE RESULTS WITH (aug-)cc-pV6Z/C (kcal/mol)
ALKANE
A. CCSD(T)/cc-pVDZ AND DLPNO-CCSD(T)/cc-pVDZ ABSOLUTE ENERGIES IN HARTREE
B. THE ERROR (in kcal/mol) IN THE DLPNO-CCSD(T)/cc-pVDZ ABSOLUTE ENERGIES RELATIVE TO THE CANONICAL CCSD(T)/cc-pVDZ ABSOLUTE ENERGIES
C. ERROR SUMMARY GRAPHS
ACENE
A. CCSD(T)/cc-pVDZ AND DLPNO-CCSD(T)/cc-pVDZ ABSOLUTE ENERGIES IN HARTREE
B. THE ERROR (in kcal/mol) IN THE DLPNO-CCSD(T)/cc-pVDZ ABSOLUTE ENERGIES RELATIVE TO THE CANONICAL CCSD(T)/cc-pVDZ ABSOLUTE ENERGIES
WC
A. CCSD(T)/aug-cc-pVTZ AND DLPNO-CCSD(T)/aug-cc-pVTZ ABSOLUTE ENERGIES OF THE WATER CLUSTERS AND THE CORRESPONDING DLPNO ERRORS
B. THE SUM OF CCSD(T)/aug-cc-pVTZ AND DLPNO-CCSD(T)/aug-cc-pVTZ ABSOLUTE ENERGIES OF MONOMERS AT THE CLUSTER GEOMETRIES AND THE CORRESPONDING DLPNO ERRORS
C. INTERACTION ENERGIES (kcal/mol)
D. DLPNO ERRORS (kcal/mol) IN THE INTERACTION ENERGIES RELATIVE TO CANONICAL CCSD(T) RESULTS
SN2
A. REACTION BARRIERS
B. ERRORS RELATIVE TO CANONICAL CCSD(T) RESULTS WITH THE CORRESPONDING BASIS SETS
C. ERROR SUMMARY GRAPHS
D. THE NUMBER OF ELECTRONS IN THE ELECTROPHILES AND NUCLEOPHILES
DA
A. REACTION BARRIERS
B. REACTION ENERGIES
C. ERRORS IN REACTION BARRIERS RELATIVE TO CANONICAL CCSD(T) RESULTS WITH THE CORRESPONDING BASIS SETS
D. ERRORS IN REACTION ENERGIES RELATIVE TO CANONICAL CCSD(T) RESULTS WITH THE CORRESPONDING BASIS SETS
E. ERROR SUMMARY GRAPHS
F. THE EFFECT OF TCutMKN = 10-S
G. THE NUMBER OF ELECTRONS IN THE DIENES AND DIENOPHILES
3. CARTESIAN COORDINATES (IN Å)
ALKANE-XYZ
OPTIMIZED CARTESIAN COORDINATES (IN Å) OF ALKANE CHAINS AT THE B3LYP-D3(BJ)/def2-TZVP LEVEL
ACENE-XYZ
OPTIMIZED CARTESIAN COORDINATES (IN Å) OF ACENE CHAINS AT THE B3LYP-D3(BJ)/def2-TZVP LEVEL
WC-XYZ
CARTESIAN COORDINATES OF WATER CLUSTERS IN Å
SN2-XYZ
CARTESIAN COORDINATES (IN Å) OF REACTING MOLECULES AND TRANSITION STATES OF SN2 REACTIONS
DA-XYZ
CARTESIAN COORDINATES (IN Å) OF REACTING MOLECULES, TRANSITION STATES, AND PRODUCTS OF DA REACTIONS

## Sheet: INPUT-CBS
A. STRUCTRURE OF THE INPUT FILES FOR DLPNO CALCULATIONS
Simple Input Line
cc-pVDZ	! DLPNO-CCSD(T1) cc-pVDZ cc-pVTZ/C verytightscf TightPNO
cc-pVTZ	! DLPNO-CCSD(T1) cc-pVTZ cc-pVQZ/C verytightscf TightPNO
cc-pVQZ	! DLPNO-CCSD(T1) cc-pVQZ cc-pV5Z/C verytightscf TightPNO
aug-cc-pVTZ	! DLPNO-CCSD(T1) aug-cc-pVTZ aug-cc-pVQZ/C verytightscf TightPNO
Additional Lines	%basis auxc "autoaux" autoauxlmax true end # For constructing the /C basis with autoaux by using maximum angular momentum.
	%mdci TCutPNO 1e-X end # Run the calc. with X = 6 and 7 and extrapolate the results to the CPS limit.
B. CBS EXTRAPOLATION
CBS(X/Y) extrapolations (Y = X+1) were performed with Eq. S1.
				(Eq. S1)
where
				(Eq. S2)
for HF energies, and
				(Eq. S3)
for correlation energies.
Taking a and b values from "Neese, F.; Hansen, A.; Liakos, D.G. J. Chem. Phys. 2009, 131, 064103" (that are also given below),
the corresponding F values are found as follows.
	For HF Energy			For Correlation Energy
	a	F		b	F
CBS(2/3)	4.42	1.32522		2.46	1.58434
CBS(3/4)	5.46	1.3013		3.05	1.71189

## Sheet: RI-ERROR
A. ABSOLUTE ENERGIES (Hartree)
WATER DIMER								PROPANE							BENZENE
	cc-pVDZ	cc-pVTZ	cc-pVQZ	aug-cc-pVDZ	aug-cc-pVTZ	aug-cc-pVQZ		cc-pVDZ	cc-pVTZ	cc-pVQZ	aug-cc-pVDZ	aug-cc-pVTZ	aug-cc-pVQZ		cc-pVDZ	cc-pVTZ	cc-pVQZ	aug-cc-pVDZ	aug-cc-pVTZ	aug-cc-pVQZ
(aug-)cc-pVDZ/C	-76.2413			-76.274				-118.781			-118.803				-231.58			-231.614
(aug-)cc-pVTZ/C	-76.2411	-76.3324		-76.2739	-76.3425			-118.78	-118.914		-118.802	-118.923			-231.579	-231.806		-231.613	-231.82
(aug-)cc-pVQZ/C	-76.2411	-76.3322	-76.3599	-76.2739	-76.3423	-76.3637		-118.78	-118.914	-118.95	-118.802	-118.922	-118.953		-231.579	-231.805	-231.872	-231.613	-231.82	-231.878
(aug-)cc-pV5Z/C	-76.2411	-76.3322	-76.3598	-76.2739	-76.3423	-76.3636		-118.78	-118.914	-118.95	-118.802	-118.922	-118.953		-231.579	-231.805	-231.871	-231.613	-231.82	-231.877
(aug-)cc-pV6Z/C	-76.2411	-76.3322	-76.3598	-76.2739	-76.3423	-76.3636		-118.78	-118.914	-118.95	-118.802	-118.922	-118.953		-231.579	-231.805	-231.871	-231.613	-231.82	-231.877
autoaux	-76.2412	-76.3323	-76.3598	-76.274	-76.3424	-76.3637		-118.781	-118.914	-118.95	-118.803	-118.922	-118.953		-231.58	-231.805	-231.872	-231.613	-231.82
autoaux-max	-76.2411	-76.3322	-76.3598	-76.2739	-76.3423	-76.3636		-118.78	-118.914	-118.95	-118.802	-118.922	-118.953		-231.579	-231.805	-231.871	-231.613	-231.82
B. VARIATION wrt THE RESULTS WITH (aug-)cc-pV6Z/C (kcal/mol)
WATER DIMER								PROPANE							BENZENE
	cc-pVDZ	cc-pVTZ	cc-pVQZ	aug-cc-pVDZ	aug-cc-pVTZ	aug-cc-pVQZ		cc-pVDZ	cc-pVTZ	cc-pVQZ	aug-cc-pVDZ	aug-cc-pVTZ	aug-cc-pVQZ		cc-pVDZ	cc-pVTZ	cc-pVQZ	aug-cc-pVDZ	aug-cc-pVTZ	aug-cc-pVQZ
(aug-)cc-pVDZ/C	-0.0919431			-0.0900854				-0.190989			-0.135225				-0.360299			-0.280856
(aug-)cc-pVTZ/C	0.00539534	-0.120108		0.000138402	-0.108325			-0.00015352	-0.240601		-0.00442769	-0.22562			-0.010056	-0.404679		-0.013177	-0.380983
(aug-)cc-pVQZ/C	0.00175975	-0.00811643	-0.103565	0.000910642	-0.00886282	-0.096146		-5.82323e-05	-0.00960276	-0.222545	-0.00107651	-0.0155763	-0.188673		-0.00391804	-0.0346293	-0.342186	-0.00100919	-0.035092	-0.295699
(aug-)cc-pV5Z/C	-0.000212106	-0.00180339	-0.012136	-5.96762e-06	-0.00133807	-0.0118625		0.00124505	-0.00349884	-0.0235404	0.000117157	-0.00251283	-0.0217687		-0.000736216	-0.00484663	-0.0470843	0.000245622	-0.00368854	-0.0427221
autoaux	-0.0643876	-0.0623437	-0.0463214	-0.0626094	-0.0658958	-0.0547137		-0.0989801	-0.113641	-0.0837152	-0.0726106	-0.105423	-0.0825262		-0.2015	-0.205635	-0.162468	-0.170696	-0.201461
autoaux-max	-0.00928029	-0.00441791	-0.0033974	-0.00499011	-0.00211165	-0.00398539		-0.0274087	-0.00781674	-0.00602708	-0.0137869	-0.00455233	-0.00323164		-0.0443169	-0.0117772	-0.0133561	-0.0183328	-0.00846695

## Sheet: ALKANE
A. CCSD(T)/cc-pVDZ AND DLPNO-CCSD(T)/cc-pVDZ ABSOLUTE ENERGIES IN HARTREE
		CCSD(T)				DLPNO-CCSD(T)
						X=6						X=7						CPS(6/7)
n	HF	C-CCSD	(T)	C-CCSD(T)		C-CCSD	(T0)	(T1)	C-CCSD(T0)	C-CCSD(T1)		C-CCSD	(T0)	(T1)	C-CCSD(T0)	C-CCSD(T1)		C-CCSD	(T0)	(T1)	C-CCSD(T0)	C-CCSD(T1)
1	-40.1987	-0.18469	-0.00370414	-0.188394		-0.184697	-0.00362218	-0.00369184	-0.188319	-0.188389		-0.184706	-0.00362865	-0.00369817	-0.188334	-0.188404		-0.18471	-0.00363189	-0.00370133	-0.188342	-0.188411
2	-79.2349	-0.33911	-0.00827742	-0.347387		-0.339033	-0.00801609	-0.00822626	-0.347049	-0.347259		-0.339094	-0.00805433	-0.00826745	-0.347148	-0.347361		-0.339124	-0.00807344	-0.00828804	-0.347198	-0.347412
3	-118.273	-0.494876	-0.013147	-0.508023		-0.494651	-0.0126321	-0.0129962	-0.507283	-0.507648		-0.494812	-0.0127401	-0.0131122	-0.507552	-0.507924		-0.494892	-0.0127941	-0.0131702	-0.507686	-0.508062
4	-157.31	-0.650767	-0.0180653	-0.668832		-0.650394	-0.0172722	-0.0177925	-0.667666	-0.668186		-0.650644	-0.0174614	-0.0179963	-0.668105	-0.66864		-0.650769	-0.017556	-0.0180981	-0.668325	-0.668867
5	-196.347	-0.806703	-0.0230016	-0.829704		-0.806191	-0.0219177	-0.022594	-0.828109	-0.828785		-0.806536	-0.0221902	-0.0228877	-0.828727	-0.829424		-0.806709	-0.0223265	-0.0230346	-0.829035	-0.829744
6	-235.385	-0.962642	-0.027941	-0.990583		-0.961987	-0.0265569	-0.0273885	-0.988543	-0.989375		-0.962431	-0.0269166	-0.0277768	-0.989348	-0.990208		-0.962653	-0.0270964	-0.027971	-0.98975	-0.990624
7	-274.422	-1.11857	-0.0328812	-1.15146		-1.11777	-0.0311949	-0.032182	-1.14897	-1.14996		-1.11832	-0.0316417	-0.0326646	-1.14996	-1.15099		-1.1186	-0.0318651	-0.0329059	-1.15046	-1.1515
8	-313.46	-1.2745	-0.0378219	-1.31233		-1.27355	-0.0358366	-0.0369813	-1.30939	-1.31053		-1.27421	-0.0363645	-0.0375522	-1.31057	-1.31176		-1.27454	-0.0366284	-0.0378376	-1.31117	-1.31238
9	-352.497	-1.43044	-0.0427631	-1.4732		-1.42933	-0.0404717	-0.041772	-1.4698	-1.4711		-1.4301	-0.0410866	-0.0424369	-1.47119	-1.47254		-1.43049	-0.0413941	-0.0427693	-1.47188	-1.47326
10	-391.535	-1.58636	-0.0477041	-1.63407		-1.5851	-0.0451062	-0.0465621	-1.63021	-1.63167		-1.58599	-0.0458076	-0.0473203	-1.6318	-1.63331		-1.58643	-0.0461584	-0.0476995	-1.63259	-1.63413
11	-430.572	-1.74229	-0.0526456	-1.79494		-1.74088	-0.0497409	-0.0513523	-1.79062	-1.79223		-1.74187	-0.0505281	-0.0522034	-1.7924	-1.79408		-1.74237	-0.0509218	-0.0526289	-1.79329	-1.795
12	-469.609	-1.89822	-0.0575866	-1.95581		-1.89665	-0.0543749	-0.0561419	-1.95102	-1.95279		-1.89775	-0.055248	-0.0570859	-1.953	-1.95484		-1.8983	-0.0556846	-0.057558	-1.95399	-1.95586
13	-508.647	-2.05416	-0.0625312	-2.11669		-2.05243	-0.0590124	-0.0609352	-2.11144	-2.11336		-2.05364	-0.0599712	-0.0619721	-2.11361	-2.11561		-2.05425	-0.0604507	-0.0624906	-2.1147	-2.11674
14	-547.684	-2.21008	-0.0674692	-2.27755		-2.2082	-0.0636448	-0.0657231	-2.27184	-2.27392		-2.20951	-0.0646883	-0.0668515	-2.2742	-2.27636		-2.21017	-0.0652101	-0.0674157	-2.27538	-2.27759
15	-586.722	-2.36601	-0.072411	-2.43842		-2.36397	-0.0682794	-0.0705133	-2.43225	-2.43448		-2.3654	-0.0694088	-0.0717346	-2.43481	-2.43713		-2.36611	-0.0699735	-0.0723452	-2.43608	-2.43845
16	-625.759	-2.52194	-0.0773519	-2.59929		-2.51975	-0.0729146	-0.0753042	-2.59266	-2.59505		-2.52128	-0.0741286	-0.0766169	-2.5954	-2.59789		-2.52204	-0.0747357	-0.0772733	-2.59678	-2.59931
17	-664.797	-2.67787	-0.0822937	-2.76016		-2.67552	-0.0775493	-0.0800945	-2.75307	-2.75561		-2.67716	-0.0788491	-0.0815001	-2.75601	-2.75866		-2.67798	-0.0794991	-0.0822028	-2.75748	-2.76018
18	-703.834	-2.83379	-0.0872346	-2.92103		-2.83129	-0.0821843	-0.0848852	-2.91348	-2.91618		-2.83304	-0.0835689	-0.0863823	-2.91661	-2.91942		-2.83391	-0.0842611	-0.0871308	-2.91817	-2.92104
19	-742.871	-2.98973	-0.0921784	-3.08191		-2.98707	-0.086821	-0.0896777	-3.07389	-3.07675		-2.98892	-0.0882913	-0.0912676	-3.07721	-3.08019		-2.98985	-0.0890264	-0.0920625	-3.07887	-3.08191
20	-781.909	-3.14566	-0.0971194	-3.24277		-3.14285	-0.0914562	-0.0944686	-3.2343	-3.23732		-3.1448	-0.0930111	-0.0961498	-3.23781	-3.24095		-3.14578	-0.0937886	-0.0969905	-3.23957	-3.24277
B. THE ERROR (kcal/mol) IN THE DLPNO-CCSD(T)/cc-pVDZ ABSOLUTE ENERGIES RELATIVE TO THE CANONICAL CCSD(T)/cc-pVDZ ABSOLUTE ENERGIES
	X=6						X=7						CPS(6/7)
n	C-CCSD	(T0)	(T1)	C-CCSD(T0)	C-CCSD(T1)		C-CCSD	(T0)	(T1)	C-CCSD(T0)	C-CCSD(T1)		C-CCSD	(T0)	(T1)	C-CCSD(T0)	C-CCSD(T1)
1	-0.00434111	0.0514257	0.00771549	0.0470846	0.00337438		-0.00954254	0.0473652	0.00374577	0.0378227	-0.00579676		-0.0121433	0.045335	0.00176092	0.0331917	-0.0103823
2	0.0480628	0.163983	0.0320991	0.212046	0.080162		0.0099385	0.139993	0.00625803	0.149931	0.0161965		-0.00912367	0.127997	-0.00666254	0.118873	-0.0157862
3	0.141261	0.323136	0.0946224	0.464397	0.235884		0.0406256	0.255354	0.021845	0.295979	0.0624706		-0.0096922	0.221463	-0.0145437	0.211771	-0.0242359
4	0.233973	0.497674	0.171203	0.731646	0.405175		0.0771234	0.378971	0.0433505	0.456094	0.120474		-0.00130114	0.319619	-0.0205755	0.318318	-0.0218767
5	0.321205	0.680153	0.255737	1.00136	0.576942		0.104473	0.509149	0.0714507	0.613623	0.175924		-0.00389213	0.423647	-0.0206925	0.419755	-0.0245846
6	0.411151	0.868589	0.346733	1.27974	0.757884		0.132281	0.642871	0.103059	0.775152	0.235339		-0.00715424	0.530012	-0.0187783	0.522857	-0.0259326
7	0.50234	1.05816	0.438762	1.5605	0.941101		0.157769	0.777788	0.135928	0.935557	0.293697		-0.0145162	0.637601	-0.015489	0.623085	-0.0300052
8	0.59795	1.24578	0.527526	1.84373	1.12548		0.184774	0.914563	0.169272	1.09934	0.354046		-0.0218141	0.748955	-0.00985474	0.72714	-0.0316689
9	0.693295	1.43786	0.62193	2.13115	1.31523		0.208687	1.05199	0.204695	1.26067	0.413382		-0.0336169	0.85905	-0.00392201	0.825433	-0.037539
10	0.790182	1.6302	0.716614	2.42038	1.5068		0.234286	1.19003	0.240799	1.42432	0.475085		-0.0436615	0.969951	0.00289148	0.92629	-0.04077
11	0.888471	1.82273	0.811536	2.7112	1.70001		0.264251	1.32871	0.27747	1.59296	0.54172		-0.0478595	1.0817	0.0104367	1.03384	-0.0374228
12	0.986852	2.01534	0.906538	3.00219	1.89339		0.294323	1.46747	0.314157	1.76179	0.60848		-0.0519412	1.19353	0.0179658	1.14159	-0.0339754
13	1.08534	2.2081	1.00154	3.29344	2.08689		0.32454	1.60641	0.350842	1.93095	0.675383		-0.0558612	1.30557	0.0254909	1.24971	-0.0303703
14	1.18071	2.39989	1.09574	3.5806	2.27645		0.354722	1.74505	0.387648	2.09977	0.74237		-0.0582724	1.41763	0.0336025	1.35936	-0.02467
15	1.27933	2.59257	1.19081	3.8719	2.47014		0.38494	1.88386	0.424435	2.2688	0.809375		-0.0622568	1.5295	0.0412504	1.46724	-0.0210064
16	1.37465	2.78448	1.28499	4.15913	2.65965		0.415237	2.02265	0.461226	2.43789	0.876463		-0.0644716	1.64174	0.0493427	1.57727	-0.0151289
17	1.4733	2.97716	1.38003	4.45046	2.85333		0.445472	2.16148	0.498012	2.60695	0.943484		-0.0684409	1.75364	0.0570033	1.6852	-0.0114376
18	1.56863	3.16907	1.47423	4.7377	3.04286		0.475781	2.30027	0.534821	2.77605	1.0106		-0.0706435	1.86587	0.0651148	1.79523	-0.0055287
19	1.6672	3.36179	1.56919	5.029	3.23639		0.506062	2.43919	0.571523	2.94525	1.07759		-0.0745086	1.97788	0.0726923	1.90338	-0.00181629
20	1.76255	3.55371	1.66341	5.31627	3.42596		0.536382	2.578	0.608415	3.11438	1.1448		-0.0767036	2.09014	0.0809174	2.01344	0.00421373
C. ERROR SUMMARY GRAPHS

## Sheet: ACENE
A. CCSD(T)/cc-pVDZ AND DLPNO-CCSD(T)/cc-pVDZ ABSOLUTE ENERGIES IN HARTREE
		CCSD(T)				DLPNO-CCSD(T)
						X=6						X=7						CPS(6/7)
m	HF	C-CCSD	(T)	C-CCSD(T)		C-CCSD	(T0)	(T1)	C-CCSD(T0)	C-CCSD(T1)		C-CCSD	(T0)	(T1)	C-CCSD(T0)	C-CCSD(T1)		C-CCSD	(T0)	(T1)	C-CCSD(T0)	C-CCSD(T1)
1	-230.722	-0.821697	-0.0356897	-0.857387		-0.820866	-0.032959	-0.0351342	-0.853825	-0.856		-0.821438	-0.0333145	-0.0355326	-0.854753	-0.856971		-0.821725	-0.0334922	-0.0357318	-0.855217	-0.857457
2	-383.384	-1.34351	-0.0629109	-1.40642		-1.34187	-0.057181	-0.0612768	-1.39905	-1.40314		-1.34281	-0.0581325	-0.0623543	-1.40094	-1.40516		-1.34328	-0.0586082	-0.062893	-1.40188	-1.40617
3	-536.038	-1.86705	-0.0907721	-1.95782		-1.86451	-0.0816508	-0.0877392	-1.94616	-1.95225		-1.866	-0.0833487	-0.0896714	-1.94934	-1.95567		-1.86674	-0.0841977	-0.0906376	-1.95093	-1.95737
4	-688.688	-2.39161	-0.119161	-2.51077		-2.38832	-0.106385	-0.11456	-2.49471	-2.50288		-2.39036	-0.108851	-0.117381	-2.49921	-2.50774		-2.39138	-0.110084	-0.118792	-2.50147	-2.51017
5	-841.335	-2.91688	-0.147974	-3.06485		-2.91282	-0.131381	-0.14171	-3.0442	-3.05453		-2.91538	-0.134643	-0.145455	-3.05003	-3.06084		-2.91667	-0.136273	-0.147328	-3.05294	-3.06399
6	-993.981	-3.44265	-0.177125	-3.61977		-3.43765	-0.15651	-0.169041	-3.59416	-3.60669		-3.44093	-0.160643	-0.173804	-3.60157	-3.61473		-3.44257	-0.162709	-0.176186	-3.60528	-3.61876
7	-1146.63	-3.96878	-0.206546	-4.17533		-3.963	-0.18197	-0.196783	-4.14497	-4.15978		-3.96677	-0.186967	-0.202564	-4.15374	-4.16933		-3.96866	-0.189465	-0.205454	-4.15812	-4.17411
8	-1299.27	-4.49519	-0.23618	-4.73137		-4.48859	-0.207469	-0.224586	-4.69606	-4.71318		-4.49283	-0.213321	-0.231367	-4.70616	-4.7242		-4.49496	-0.216247	-0.234758	-4.7112	-4.72971
B. THE ERROR (kcal/mol) IN THE DLPNO-CCSD(T)/cc-pVDZ ABSOLUTE ENERGIES RELATIVE TO THE CANONICAL CCSD(T)/cc-pVDZ ABSOLUTE ENERGIES
	X=6						X=7						CPS(6/7)
m	C-CCSD	(T0)	(T1)	C-CCSD(T0)	C-CCSD(T1)		C-CCSD	(T0)	(T1)	C-CCSD(T0)	C-CCSD(T1)		C-CCSD	(T0)	(T1)	C-CCSD(T0)	C-CCSD(T1)
1	0.521927	1.7135	0.348591	2.23542	0.870518		0.162443	1.49045	0.0985814	1.65289	0.261025		-0.0172986	1.37892	-0.0264233	1.36162	-0.0437219
2	1.03212	3.59556	1.0254	4.62768	2.05752		0.442648	2.99848	0.349276	3.44113	0.791924		0.147911	2.69994	0.0112148	2.84785	0.159125
3	1.59058	5.72373	1.90318	7.31431	3.49376		0.660749	4.65826	0.690686	5.31901	1.35144		0.195832	4.12553	0.0844396	4.32136	0.280271
4	2.06019	8.01656	2.88662	10.0767	4.94681		0.78047	6.46926	1.11653	7.24973	1.897		0.140612	5.69562	0.23148	5.83623	0.372092
5	2.54823	10.4121	3.93068	12.9604	6.47892		0.938513	8.36546	1.58025	9.30397	2.51876		0.133654	7.34212	0.405034	7.47577	0.538688
6	3.13858	12.9359	5.07299	16.0744	8.21157		1.0784	10.3425	2.08396	11.4209	3.16236		0.0483151	9.04588	0.589444	9.0942	0.63776
7	3.629	15.4213	6.12596	19.0503	9.75497		1.26271	12.2859	2.49844	13.5486	3.76115		0.079556	10.7182	0.684681	10.7978	0.764237
8	4.14171	18.0166	7.27537	22.1584	11.4171		1.47831	14.3445	3.02027	15.8228	4.49858		0.146604	12.5085	0.892726	12.6551	1.03933

## Sheet: WC
A. CCSD(T)/aug-cc-pVTZ AND DLPNO-CCSD(T)/aug-cc-pVTZ ABSOLUTE ENERGIES OF THE WATER CLUSTERS AND THE CORRESPONDING DLPNO ERRORS
		ABSOLUTE ENERGIES (HARTREE)																							ERROR (kcal/mol)
			CCSD(T)				DLPNO-CCSD(T)																		DLPNO-CCSD(T)
							X=6						X=7						CPS(6/7)						X=6				X=7				CPS(6/7)
		HF	C-CCSD	(T)	C-CCSD(T)		C-CCSD	(T0)	(T1)	C-CCSD(T0)	C-CCSD(T1)		C-CCSD	(T0)	(T1)	C-CCSD(T0)	C-CCSD(T1)		C-CCSD	(T0)	(T1)	C-CCSD(T0)	C-CCSD(T1)		CCSD	CCSD(T0)	CCSD(T1)		CCSD	CCSD(T0)	CCSD(T1)		CCSD	CCSD(T0)	CCSD(T1)
n = 2	Linear-nonplanar	-152.126	-0.549025	-0.0177825	-0.566808		-0.549114	-0.0169625	-0.0176518	-0.566076	-0.566765		-0.548969	-0.0170408	-0.0177345	-0.566009	-0.566703		-0.548896	-0.01708	-0.0177758	-0.565976	-0.566672		-0.0556193	0.458971	0.0264212		0.035438	0.50084	0.0655891		0.0809666	0.521774	0.0851731
	Linear-planar	-152.126	-0.548545	-0.0176872	-0.566232		-0.548649	-0.016882	-0.0175639	-0.565531	-0.566213		-0.548504	-0.0169588	-0.0176439	-0.565463	-0.566148		-0.548432	-0.0169972	-0.0176838	-0.565429	-0.566116		-0.0654135	0.439808	0.0119045		0.0253526	0.482406	0.0525234		0.0707357	0.503705	0.0728328
	Cyclic	-152.125	-0.549084	-0.0177758	-0.56686		-0.549174	-0.0169458	-0.0176356	-0.56612	-0.566809		-0.549034	-0.0170324	-0.0177265	-0.566066	-0.56676		-0.548964	-0.0170756	-0.017772	-0.56604	-0.566736		-0.056206	0.464591	0.0317382		0.0316026	0.498103	0.0624923		0.075507	0.514859	0.0778694
	Bifurcated	-152.124	-0.548174	-0.0175897	-0.565764		-0.548296	-0.0168004	-0.0174785	-0.565096	-0.565774		-0.548132	-0.0168665	-0.017548	-0.564998	-0.56568		-0.54805	-0.0168996	-0.0175827	-0.564949	-0.565632		-0.0762418	0.419056	-0.00646581		0.0266792	0.480486	0.0528699		0.0781397	0.511201	0.0825378
																								MAE	0.0633701	0.445606	0.0191324		0.0297681	0.490459	0.0583687		0.0763372	0.512885	0.0796032
n = 6	Bag	-456.406	-1.66532	-0.0570129	-1.72234		-1.66508	-0.0537017	-0.0559495	-1.71878	-1.72103		-1.66496	-0.0543076	-0.0565934	-1.71927	-1.72155		-1.6649	-0.0546106	-0.0569154	-1.71951	-1.72182		0.155096	2.23289	0.82236		0.228132	1.92571	0.491336		0.26465	1.77212	0.325825
	Boat	-456.408	-1.66153	-0.0563061	-1.71784		-1.66142	-0.053127	-0.0553254	-1.71454	-1.71674		-1.66131	-0.053666	-0.0558979	-1.71498	-1.71721		-1.66126	-0.0539356	-0.0561841	-1.71519	-1.71744		0.0735799	2.06849	0.688956		0.139991	1.79663	0.396133		0.173197	1.6607	0.249721
	Book	-456.407	-1.66487	-0.0569323	-1.7218		-1.66459	-0.053631	-0.0558708	-1.71822	-1.72046		-1.6645	-0.0542322	-0.0565099	-1.71873	-1.72101		-1.66445	-0.0545328	-0.0568295	-1.71899	-1.72128		0.175186	2.24676	0.841283		0.230735	1.92509	0.495775		0.258509	1.76425	0.323021
	Cage	-456.406	-1.66716	-0.0573279	-1.72449		-1.6667	-0.0539077	-0.0561707	-1.72061	-1.72287		-1.66666	-0.0545715	-0.0568756	-1.72123	-1.72353		-1.66663	-0.0549035	-0.0572281	-1.72154	-1.72386		0.288907	2.4351	1.01502		0.316776	2.04638	0.600545		0.33071	1.85202	0.393309
	Cyclic	-456.409	-1.6615	-0.0563015	-1.7178		-1.66132	-0.0531239	-0.0553205	-1.71445	-1.71664		-1.66125	-0.0536673	-0.0558978	-1.71492	-1.71715		-1.66122	-0.053939	-0.0561864	-1.71516	-1.7174		0.113006	2.10695	0.728596		0.156911	1.80987	0.410231		0.178863	1.66134	0.251048
	Prism	-456.405	-1.66783	-0.0574274	-1.72526		-1.66734	-0.0539622	-0.05623	-1.7213	-1.72357		-1.66733	-0.0546595	-0.0569702	-1.72199	-1.7243		-1.66733	-0.0550081	-0.0573403	-1.72234	-1.72467		0.310132	2.48458	1.0615		0.311376	2.04828	0.59827		0.311999	1.83013	0.366656
																								MAE	0.185984	2.26246	0.859618		0.230653	1.92533	0.498715		0.252988	1.75676	0.318263
n = 16 *	Boat-a	-1217.12			-4.62981		-4.46994	-0.147357	-0.153604	-4.61729	-4.62354		-4.47035	-0.149654	-0.156053	-4.62	-4.6264		-4.47056	-0.150802	-0.157278	-4.62136	-4.62783			7.85298	3.93252			6.15287	2.13699			5.30282	1.23922
	Boat-b	-1217.12			-4.62956		-4.46976	-0.147322	-0.153566	-4.61709	-4.62333		-4.47016	-0.149606	-0.156003	-4.61977	-4.62616		-4.47036	-0.150749	-0.157222	-4.62111	-4.62758			7.82602	3.90744			6.14385	2.12977			5.30277	1.24093
	Anti-boat	-1217.12			-4.62881		-4.46916	-0.147195	-0.153428	-4.61636	-4.62259		-4.46952	-0.149478	-0.155861	-4.619	-4.62538		-4.4697	-0.150619	-0.157077	-4.62032	-4.62678			7.81256	3.90138			6.15289	2.14731			5.32305	1.27028
	4444-a	-1217.12			-4.6337		-4.4729	-0.147755	-0.154031	-4.62066	-4.62693		-4.47331	-0.150155	-0.156589	-4.62347	-4.6299		-4.47352	-0.151355	-0.157868	-4.62487	-4.63138			8.18559	4.2471			6.42175	2.3844			5.53983	1.45305
	4444-b	-1217.11			-4.63527		-4.47423	-0.147938	-0.154228	-4.62217	-4.62846		-4.47462	-0.150385	-0.156835	-4.625	-4.63145		-4.47481	-0.151608	-0.158138	-4.62642	-4.63295			8.22177	4.27479			6.44095	2.39357			5.55054	1.45295
																								MAE		7.97978	4.05265			6.26246	2.23841			5.4038	1.33129
n = 17 *	Sphere	-1293.18			-4.92548		-4.75306	-0.157139	-0.163803	-4.9102	-4.91686		-4.75472	-0.159692	-0.166525	-4.91441	-4.92125		-4.75555	-0.160968	-0.167887	-4.91652	-4.92344			9.59067	5.40842			6.94565	2.65737			5.62314	1.28184
	552’5	-1293.19			-4.92021		-4.75021	-0.156575	-0.163208	-4.90678	-4.91341		-4.75064	-0.159022	-0.165816	-4.90966	-4.91646		-4.75086	-0.160246	-0.167121	-4.9111	-4.91798			8.42423	4.26231			6.61667	2.35333			5.71288	1.39885
																								MAE		9.00745	4.83536			6.78116	2.50535			5.66801	1.34034
* Canonical CCSD(T) energies were taken for the clusters with n =16 and 17 from "S. Yoo, E. Apra, X. C. Zeng, S. S. Xantheas, J. Phys. Chem. Lett. 2010, 1, 3122-3127" while monomer energies were obtained presently.
B. THE SUM OF CCSD(T)/aug-cc-pVTZ AND DLPNO-CCSD(T)/aug-cc-pVTZ ABSOLUTE ENERGIES OF MONOMERS AT THE CLUSTER GEOMETRIES AND THE CORRESPONDING DLPNO ERRORS
		ABSOLUTE ENERGIES (HARTREE)																							ERROR (kcal/mol)
			CCSD(T)				DLPNO-CCSD(T)																		DLPNO-CCSD(T)
							X=6						X=7						CPS(6/7)						X=6				X=7				CPS(6/7)
		HF	C-CCSD	(T)	C-CCSD(T)		C-CCSD	(T0)	(T1)	C-CCSD(T0)	C-CCSD(T1)		C-CCSD	(T0)	(T1)	C-CCSD(T0)	C-CCSD(T1)		C-CCSD	(T0)	(T1)	C-CCSD(T0)	C-CCSD(T1)		CCSD	CCSD(T0)	CCSD(T1)		CCSD	CCSD(T0)	CCSD(T1)		CCSD	CCSD(T0)	CCSD(T1)
n = 2	Linear-nonplanar	-152.12	-0.546972	-0.0173719	-0.564344		-0.547164	-0.0166557	-0.0173306	-0.563819	-0.564494		-0.54697	-0.0166853	-0.0173615	-0.563655	-0.564331		-0.546873	-0.0167001	-0.0173769	-0.563573	-0.564249		-0.120371	0.329068	-0.094463		0.00141378	0.432255	0.00794505		0.062306	0.483849	0.0591491
	Linear-planar	-152.12	-0.546828	-0.0173527	-0.56418		-0.547013	-0.0166386	-0.0173122	-0.563651	-0.564325		-0.546825	-0.0166673	-0.0173423	-0.563493	-0.564168		-0.546732	-0.0166817	-0.0173573	-0.563414	-0.564089		-0.116045	0.332056	-0.0906581		0.00137048	0.431454	0.00791252		0.0600784	0.481153	0.0571978
	Cyclic	-152.12	-0.546923	-0.0173653	-0.564288		-0.547109	-0.0166498	-0.0173244	-0.563759	-0.564433		-0.546919	-0.0166789	-0.0173547	-0.563598	-0.564274		-0.546824	-0.0166934	-0.0173698	-0.563517	-0.564194		-0.116811	0.332129	-0.0911534		0.00242972	0.43315	0.00908477		0.06205	0.48366	0.0592039
	Bifurcated	-152.12	-0.547029	-0.0173704	-0.5644		-0.547221	-0.0166531	-0.017329	-0.563874	-0.56455		-0.547025	-0.016683	-0.0173602	-0.563708	-0.564386		-0.546928	-0.0166979	-0.0173758	-0.563626	-0.564304		-0.119977	0.330171	-0.0939964		0.0024134	0.433796	0.00882224		0.0636084	0.485609	0.0602316
																								MAE	0.118301	0.330856	0.0925677		0.00190684	0.432664	0.00844114		0.0620107	0.483568	0.0589456
n = 6	Bag	-456.353	-1.64477	-0.0526743	-1.69744		-1.64534	-0.0504906	-0.0525481	-1.69583	-1.69789		-1.64476	-0.0505814	-0.0526432	-1.69535	-1.69741		-1.64448	-0.0506269	-0.0526907	-1.6951	-1.69717		-0.35756	1.01271	-0.278367		0.00324046	1.31652	0.0227761		0.183641	1.46842	0.173348
	Boat	-456.354	-1.64431	-0.0526138	-1.69693		-1.64489	-0.0504337	-0.0524868	-1.69533	-1.69738		-1.6443	-0.0505256	-0.0525829	-1.69483	-1.69689		-1.64401	-0.0505716	-0.052631	-1.69458	-1.69664		-0.364755	1.00328	-0.285108		0.00510479	1.31543	0.0244484		0.190035	1.47151	0.179227
	Book	-456.354	-1.6446	-0.0526535	-1.69725		-1.64518	-0.0504712	-0.052527	-1.69565	-1.6977		-1.64459	-0.0505626	-0.0526227	-1.69516	-1.69722		-1.6443	-0.0506082	-0.0526705	-1.69491	-1.69697		-0.362712	1.00667	-0.283338		0.00340738	1.31548	0.0227652		0.186467	1.46989	0.175817
	Cage	-456.354	-1.64457	-0.0526475	-1.69722		-1.64514	-0.0504661	-0.052522	-1.6956	-1.69766		-1.64457	-0.0505563	-0.0526164	-1.69513	-1.69719		-1.64429	-0.0506013	-0.0526637	-1.69489	-1.69695		-0.352569	1.01628	-0.273776		0.00321097	1.31549	0.0227127		0.181101	1.46509	0.170957
	Cyclic	-456.354	-1.64445	-0.0526313	-1.69709		-1.64504	-0.0504498	-0.0525043	-1.69548	-1.69754		-1.64445	-0.0505419	-0.0526005	-1.69499	-1.69705		-1.64415	-0.0505879	-0.0526486	-1.69474	-1.6968		-0.364757	1.00414	-0.285081		0.00501882	1.31614	0.024311		0.189907	1.47214	0.179007
	Prism	-456.353	-1.6449	-0.0526784	-1.69758		-1.64547	-0.0504933	-0.0525526	-1.69596	-1.69802		-1.6449	-0.0505836	-0.0526474	-1.69548	-1.69754		-1.64461	-0.0506288	-0.0526948	-1.69524	-1.69731		-0.358129	1.01307	-0.279153		0.000743599	1.31525	0.0202309		0.18018	1.46634	0.169923
																								MAE	0.360081	1.00936	0.280804		0.00345434	1.31572	0.0228741		0.185222	1.4689	0.174713
n = 16	Boat-a	-1216.93	-4.38948	-0.140959	-4.53044		-4.39102	-0.135102	-0.140617	-4.52612	-4.53164		-4.38948	-0.135346	-0.140874	-4.52483	-4.53035		-4.38871	-0.135468	-0.141003	-4.52418	-4.52971			2.70985	-0.75124			3.52228	0.053392			3.92849	0.455708
	Boat-b	-1216.93	-4.39032	-0.141077	-4.5314		-4.39185	-0.135212	-0.140734	-4.52706	-4.53258		-4.3903	-0.135458	-0.140993	-4.52575	-4.53129		-4.38952	-0.135581	-0.141123	-4.5251	-4.53064			2.72253	-0.743021			3.5416	0.0680137			3.95114	0.473531
	Anti-boat	-1216.94	-4.38994	-0.141019	-4.53095		-4.39146	-0.135157	-0.140677	-4.52662	-4.53214		-4.38994	-0.135402	-0.140935	-4.52534	-4.53087		-4.38917	-0.135525	-0.141063	-4.5247	-4.53023			2.71855	-0.745104			3.52469	0.0532495			3.92775	0.452426
	4444-a	-1216.94	-4.39018	-0.141076	-4.53125		-4.39171	-0.13521	-0.140731	-4.52692	-4.53244		-4.39015	-0.135459	-0.140992	-4.5256	-4.53114		-4.38936	-0.135583	-0.141122	-4.52495	-4.53049			2.71994	-0.744438			3.54512	0.0729153			3.95771	0.481592
	4444-b	-1216.94	-4.3903	-0.141087	-4.53138		-4.39183	-0.13522	-0.140742	-4.52705	-4.53258		-4.39026	-0.135468	-0.141003	-4.52573	-4.53127		-4.38948	-0.135593	-0.141134	-4.52507	-4.53061			2.71738	-0.747688			3.54578	0.0726966			3.95997	0.482889
																								MAE		2.71765	0.746298			3.53589	0.0640534			3.94501	0.469229
n = 17	Sphere	-1292.99	-4.66523	-0.149959	-4.81519		-4.66688	-0.143721	-0.149594	-4.8106	-4.81647		-4.66522	-0.143984	-0.14987	-4.8092	-4.81509		-4.66439	-0.144115	-0.150009	-4.8085	-4.8144			2.88229	-0.802769			3.75783	0.0641455			4.1956	0.497603
	552’5	-1292.99	-4.66512	-0.149952	-4.81507		-4.66675	-0.143715	-0.149586	-4.81046	-4.81633		-4.66509	-0.143978	-0.149862	-4.80907	-4.81496		-4.66427	-0.144109	-0.150001	-4.80838	-4.81427			2.8906	-0.793719			3.76324	0.0705589			4.19956	0.502698
																								MAE		2.88644	0.798244			3.76054	0.0673522			4.19758	0.50015
n = 2 *	Linear-nonplanar	-152.12	-0.547554	-0.0174189	-0.564973		-0.547746	-0.0166961	-0.0173709	-0.564442	-0.565117		-0.547553	-0.0167284	-0.0174048	-0.564281	-0.564957		-0.547456	-0.0167446	-0.0174218	-0.5642	-0.564878		-0.120341	0.333196	-0.0902708		0.00105547	0.434297	0.00986813		0.0617538	0.484848	0.0599376
	Linear-planar	-152.121	-0.54732	-0.0173934	-0.564713		-0.547506	-0.0166737	-0.0173468	-0.564179	-0.564853		-0.547316	-0.016705	-0.0173793	-0.564021	-0.564696		-0.547222	-0.0167206	-0.0173955	-0.563942	-0.564617		-0.116721	0.334909	-0.0874833		0.0020369	0.434061	0.0109261		0.0614159	0.483637	0.0601309
	Cyclic	-152.12	-0.547365	-0.017404	-0.564769		-0.547558	-0.0166824	-0.0173569	-0.56424	-0.564915		-0.547367	-0.0167141	-0.0173899	-0.564081	-0.564757		-0.547272	-0.01673	-0.0174064	-0.564002	-0.564678		-0.121129	0.331702	-0.0916006		-0.00136295	0.431556	0.00749435		0.0585203	0.481483	0.0570418
	Bifurcated	-152.12	-0.547288	-0.0173984	-0.564687		-0.547483	-0.0166766	-0.0173522	-0.56416	-0.564835		-0.547283	-0.0167077	-0.0173848	-0.563991	-0.564668		-0.547184	-0.0167232	-0.017401	-0.563907	-0.564585		-0.12215	0.330773	-0.0931617		0.00311433	0.436523	0.0116682		0.0657467	0.489399	0.0640832
																								MAE	0.120086	0.332645	0.0906291		0.00189241	0.434109	0.00998921		0.0618592	0.484842	0.0602984
n = 6 *	Bag	-456.354	-1.64973	-0.0530439	-1.70278		-1.65034	-0.0508129	-0.0528743	-1.70115	-1.70321		-1.64975	-0.0509228	-0.052991	-1.70067	-1.70274		-1.64945	-0.0509778	-0.0530494	-1.70043	-1.7025		-0.37891	1.02106	-0.272511		-0.00888302	1.32209	0.0242768		0.176131	1.4726	0.172671
	Boat	-456.355	-1.64878	-0.0529584	-1.70174		-1.64939	-0.0507336	-0.0527913	-1.70013	-1.70218		-1.64879	-0.0508423	-0.0529053	-1.69964	-1.7017		-1.64849	-0.0508967	-0.0529623	-1.69939	-1.70146		-0.384641	1.01146	-0.279731		-0.00824861	1.31962	0.0251259		0.179948	1.4737	0.177554
	Book	-456.355	-1.64953	-0.0530223	-1.70255		-1.65014	-0.0507928	-0.0528538	-1.70094	-1.703		-1.64954	-0.0509022	-0.0529631	-1.70044	-1.7025		-1.64924	-0.050957	-0.0530178	-1.70019	-1.70226		-0.386106	1.01293	-0.280342		-0.00726782	1.32311	0.0298823		0.182151	1.4782	0.184995
	Cage	-456.355	-1.64972	-0.0530254	-1.70274		-1.65034	-0.0507933	-0.0528484	-1.70113	-1.70319		-1.64973	-0.0509051	-0.0529666	-1.70064	-1.7027		-1.64943	-0.050961	-0.0530257	-1.70039	-1.70246		-0.388703	1.01194	-0.277682		-0.0100954	1.32039	0.0267543		0.179208	1.47461	0.178973
	Cyclic	-456.355	-1.64892	-0.0529767	-1.7019		-1.64955	-0.0507487	-0.0528072	-1.70029	-1.70235		-1.64894	-0.0508593	-0.0529179	-1.69979	-1.70185		-1.64863	-0.0509146	-0.0529732	-1.69954	-1.7016		-0.390416	1.00768	-0.284058		-0.00725526	1.32144	0.0296454		0.184325	1.47832	0.186497
	Prism	-456.355	-1.65005	-0.053054	-1.7031		-1.65066	-0.0508182	-0.0528769	-1.70148	-1.70354		-1.65007	-0.0509307	-0.0529953	-1.701	-1.70306		-1.64977	-0.050987	-0.0530545	-1.70076	-1.70282		-0.387926	1.01508	-0.276789		-0.0132731	1.31913	0.0235908		0.174054	1.47116	0.17378
																								MAE	0.386117	1.01336	0.278519		0.00917053	1.32096	0.0265459		0.179303	1.47477	0.179078
* The sum of the BSSE-corrected absolute energies of the monomers at the dimer and hexamer geometries. Note that the errors in the BBSE-uncorrected (given at the top of this section) and BSSE-corrected (given at the bottom of this section) DLPNO-CCSD(T) monomer energies relative to the corresponding canonical CCSD(T) energies are almost the same. Therefore, the error in the BSSE-uncorrected and B…
C. INTERACTION ENERGIES (kcal/mol)
			CCSD(T)				DLPNO-CCSD(T)
							X=6						X=7						CPS(6/7)
		HF	CCSD	CCSD(T)			CCSD	CCSD(T0)	CCSD(T1)				CCSD	CCSD(T0)	CCSD(T1)				CCSD	CCSD(T0)	CCSD(T1)
n = 2	Linear-nonplanar	-3.69674	-4.98515	-5.24281			-4.9204	-5.11291	-5.12193				-4.95112	-5.17423	-5.18517				-4.96649	-5.20489	-5.21679
	Linear-planar	-3.31346	-4.39103	-4.60091			-4.3404	-4.49316	-4.49835				-4.36705	-4.54996	-4.5563				-4.38037	-4.57836	-4.58528
	Cyclic	-2.75537	-4.11167	-4.36927			-4.05107	-4.23681	-4.24638				-4.0825	-4.30432	-4.31587				-4.09821	-4.33808	-4.35061
	Bifurcated	-2.55319	-3.27154	-3.40916			-3.22781	-3.32027	-3.32163				-3.24728	-3.36247	-3.36511				-3.25701	-3.38357	-3.38685
n = 6	Bag	-33.0304	-45.929	-48.6516			-45.4164	-47.4314	-47.5508				-45.7042	-48.0424	-48.183				-45.848	-48.3479	-48.4991
	Boat	-33.68	-44.4864	-46.8034			-44.0481	-45.7382	-45.8293				-44.3516	-46.3222	-46.4317				-44.5033	-46.6142	-46.7329
	Book	-33.7234	-46.4414	-49.1264			-45.9035	-47.8863	-48.0018				-46.2141	-48.5168	-48.6534				-46.3693	-48.832	-48.9792
	Cage	-32.5153	-46.6886	-49.6255			-46.0471	-48.2067	-48.3367				-46.375	-48.8946	-49.0477				-46.5389	-49.2386	-49.4032
	Cyclic	-34.7705	-45.4689	-47.772			-44.9911	-46.6692	-46.7583				-45.317	-47.2782	-47.386				-45.4799	-47.5828	-47.6999
	Prism	-32.6215	-47.012	-49.9921			-46.3438	-48.5205	-48.6514				-46.7014	-49.259	-49.414				-46.8802	-49.6283	-49.7953
n = 16	Boat-a	-116.001		-178.356			-165.523	-173.213	-173.672				-166.747	-175.725	-176.272				-167.36	-176.982	-177.572
	Boat-b	-115.95		-177.546			-164.843	-172.442	-172.895				-166.065	-174.943	-175.484				-166.676	-176.194	-176.778
	Anti-boat	-115.785		-177.188			-164.54	-172.094	-172.542				-165.728	-174.56	-175.094				-166.321	-175.793	-176.37
	4444-a	-111.739		-176.024			-162.687	-170.558	-171.032				-163.925	-173.147	-173.713				-164.544	-174.442	-175.053
	4444-b	-110.772		-175.96			-162.475	-170.456	-170.937				-163.705	-173.065	-173.639				-164.32	-174.369	-174.99
n = 17	Sphere	-120.398		-189.608			-174.48	-182.9	-183.397				-176.563	-186.42	-187.015				-177.605	-188.181	-188.824
	552’5	-123.144		-189.12			-175.516	-183.586	-184.064				-176.826	-186.267	-186.837				-177.481	-187.607	-188.224
D. DLPNO ERRORS (kcal/mol) IN THE INTERACTION ENERGIES RELATIVE TO CANONICAL CCSD(T) RESULTS
		ERROR												ERROR (%)
		DLPNO-CCSD				DLPNO-CCSD(T0)				DLPNO-CCSD(T1)				DLPNO-CCSD				DLPNO-CCSD(T0)				DLPNO-CCSD(T1)
		X=6	X=7	CPS(6/7)		X=6	X=7	CPS(6/7)		X=6	X=7	CPS(6/7)		X=6	X=7	CPS(6/7)		X=6	X=7	CPS(6/7)		X=6	X=7	CPS(6/7)
n = 2	Linear-nonplanar	0.0647515	0.0340242	0.0186606		0.129903	0.0685843	0.0379251		0.120884	0.057644	0.026024		1.29889	0.682511	0.374323		2.47773	1.30816	0.723374		2.30571	1.09949	0.496375
	Linear-planar	0.0506319	0.0239822	0.0106573		0.107752	0.0509523	0.0225526		0.102563	0.0446108	0.0156349		1.15308	0.546163	0.242706		2.34196	1.10744	0.490176		2.22918	0.969608	0.339822
	Cyclic	0.0606049	0.0291729	0.0134569		0.132462	0.0649527	0.0311982		0.122892	0.0534076	0.0186655		1.47397	0.709515	0.327286		3.03167	1.48658	0.714036		2.81263	1.22234	0.4272
	Bifurcated	0.0437349	0.0242658	0.0145312		0.0888846	0.0466898	0.0255924		0.0875306	0.0440477	0.0223062		1.33683	0.741723	0.444171		2.60723	1.36954	0.750695		2.56751	1.29204	0.654302
	MAE	0.0549308	0.0278613	0.0143265		0.11475	0.0577948	0.0293171		0.108467	0.0499275	0.0206577		1.31569	0.669978	0.347122		2.61465	1.31793	0.66957		2.47876	1.14587	0.479425
n = 6	Bag	0.512656	0.224891	0.081009		1.22018	0.609192	0.3037		1.10073	0.46856	0.152477		1.11619	0.489649	0.176378		2.50799	1.25215	0.624234		2.26247	0.963094	0.313406
	Boat	0.438335	0.134886	-0.016838		1.0652	0.481199	0.189198		0.974064	0.371684	0.0704942		0.985322	0.303208	0.0378497		2.27591	1.02813	0.40424		2.08118	0.794139	0.150618
	Book	0.537899	0.227327	0.0720415		1.24009	0.609603	0.294361		1.12462	0.47301	0.147204		1.15823	0.489493	0.155124		2.52428	1.24089	0.599192		2.28924	0.962843	0.299644
	Cage	0.641477	0.313565	0.149609		1.41882	0.730894	0.38693		1.28879	0.577832	0.222352		1.37395	0.671609	0.32044		2.85906	1.47282	0.7797		2.59703	1.16439	0.448061
	Cyclic	0.477763	0.151892	-0.0110439		1.1028	0.493729	0.189191		1.01368	0.38592	0.0720406		1.05075	0.334057	0.0242888		2.30848	1.03351	0.396029		2.12191	0.807837	0.150801
	Prism	0.668261	0.310633	0.131819		1.47151	0.733027	0.363786		1.34065	0.578039	0.196733		1.42147	0.660752	0.280394		2.94348	1.46629	0.727688		2.68173	1.15626	0.393528
	MAE	0.546065	0.227199	0.07706		1.2531	0.609607	0.287861		1.14042	0.475841	0.14355		1.18432	0.491461	0.165746		2.56987	1.24896	0.588514		2.33893	0.97476	0.292676
n = 16	Boat-a					5.14313	2.63059	1.37432		4.68376	2.0836	0.783516						2.88363	1.47491	0.770551		2.62608	1.16822	0.439299
	Boat-b					5.10349	2.60225	1.35163		4.65046	2.06175	0.767404						2.87447	1.46568	0.761288		2.6193	1.16125	0.43223
	Anti-boat					5.09401	2.6282	1.3953		4.64649	2.09406	0.817849						2.87492	1.48328	0.787468		2.62235	1.18183	0.461571
	4444-a					5.46565	2.87663	1.58212		4.99154	2.31149	0.971462						3.10506	1.63422	0.898807		2.83572	1.31317	0.551892
	4444-b					5.50439	2.89517	1.59057		5.02248	2.32087	0.970064						3.1282	1.64536	0.903938		2.85433	1.31898	0.551298
	MAE					5.26213	2.72657	1.45879		4.79895	2.17435	0.862059						2.97326	1.54069	0.824411		2.71155	1.22869	0.487258
n = 17	Sphere					6.70838	3.18782	1.42753		6.21119	2.59322	0.784239						3.53803	1.68127	0.752886		3.27581	1.36768	0.413611
	552’5					5.53363	2.85342	1.51332		5.05602	2.28277	0.896148						2.92599	1.50879	0.800192		2.67345	1.20705	0.473852
	MAE					6.121	3.02062	1.47043		5.63361	2.438	0.840194						3.23201	1.59503	0.776539		2.97463	1.28736	0.443731

## Sheet: SN2
A. REACTION BARRIERS
	LITERATURE *										PRESENT DLPNO-CCSD(T) STUDY
											cc-pVDZ													cc-pVTZ													CBS(2/3)
	Canonical CCSD(T)						DLPNO-CCSD(T0) / X=7					X=6				X=7				CPS(6/7)					X=6				X=7				CPS(6/7)					X=6				X=7				CPS(6/7)
	cc-pVDZ	cc-pVTZ	CBS(2/3)	cc-pVQZ **	CBS(3/4) **		cc-pVDZ	cc-pVTZ	CBS(2/3)		HF	CCSD	CCSD(T0)	CCSD(T1)		CCSD	CCSD(T0)	CCSD(T1)		CCSD	CCSD(T0)	CCSD(T1)		HF	CCSD	CCSD(T0)	CCSD(T1)		CCSD	CCSD(T0)	CCSD(T1)		CCSD	CCSD(T0)	CCSD(T1)		HF	CCSD	CCSD(T0)	CCSD(T1)		C-CCSD	CCSD(T0)	CCSD(T1)		C-CCSD	CCSD(T0)	CCSD(T1)
HS-+MeCl	-6.45394	-4.28275	-4.1629	-3.4488	-3.59486		-6.23368	-4.02987	-3.89119		-2.41781	-4.45709	-6.07346	-6.21671		-4.53746	-6.2022	-6.34947		-4.57765	-6.26657	-6.41584		2.01559	-1.67936	-3.73853	-3.92422		-1.83864	-4.02915	-4.22511		-1.91828	-4.17447	-4.37556		3.45741	-7.6293	-3.52293	-3.73341		-7.96203	-3.90815	-4.13255		-8.12839	-4.10076	-4.33212
HS-+EtCl	-3.69478	-1.12261	-0.859061	-0.101721	-0.154324		-3.38981	-0.790034	-0.510165		1.5768	-1.22669	-3.12608	-3.28979		-1.38259	-3.36893	-3.54099		-1.46055	-3.49036	-3.66659		6.36083	1.98193	-0.352204	-0.55595		1.7447	-0.780007	-0.998487		1.62609	-0.993909	-1.21976		7.91667	-11.9022	0.0290327	-0.198104		-12.4339	-0.506844	-0.752447		-12.6998	-0.774782	-1.02962
HS-+iPrCl	-1.14269	1.48657	1.77209	2.50838	2.47774		-0.729794	1.91892	2.21699		4.08289	1.65196	-0.3332	-0.501561		1.39728	-0.725988	-0.906214		1.26995	-0.922383	-1.10854		8.91128	4.84846	2.47041	2.26777		4.5567	1.93649	1.71777		4.41082	1.66952	1.44276		10.4816	-12.5047	2.85753	2.63486		-13.2216	2.24113	1.99992		-13.5801	1.93294	1.68245
HS-+tBuCl	9.78727	11.8693	11.8838	12.6214	12.4321		10.2723	12.372	12.3971		9.71784	12.4087	10.9373	10.8184		11.9437	10.2552	10.1187		11.7112	9.91421	9.7688		14.3564	14.855	13.219	13.0916		14.3684	12.3987	12.2511		14.1251	11.9885	11.8308		15.8649	-3.39959	13.3503	13.218		-4.63553	12.4492	12.2952		-5.2535	11.9987	11.8338
HS-+cychexCl	-0.0558483	3.0635	3.49272	4.31542	4.37587		0.490085	3.67595	4.14533		6.57019	3.23785	0.9761	0.783169		2.92143	0.477951	0.267809		2.76322	0.228876	0.0101293		11.9466	6.99709	4.35627	4.13192		6.64871	3.70587	3.45923		6.47453	3.38067	3.12288		13.6951	-16.4064	4.9383	4.69559		-17.2747	4.19893	3.93096		-17.7089	3.82924	3.54864
HS-+benzylCl	-9.78225	-7.36194	-7.18687	-6.09531	-5.96637		-9.20682	-6.73882	-6.53677		-0.471255	-6.42093	-8.87121	-9.10299		-6.59889	-9.20579	-9.45513		-6.68788	-9.37309	-9.6312		4.31497	-3.14481	-6.14676	-6.43784		-3.39084	-6.68767	-7.00488		-3.51385	-6.95812	-7.28841		5.87153	-18.7333	-5.79497	-6.1207		-19.3011	-6.45644	-6.81332		-19.585	-6.78718	-7.15964
MeS-+MeCl	-7.21385	-6.11257	-6.38554	-5.7432	-6.06615		-6.85805	-5.73042	-5.98832		-2.27033	-5.05479	-6.71283	-6.86215		-5.13633	-6.86825	-7.02512		-5.1771	-6.94596	-7.10661		1.26602	-3.3094	-5.39423	-5.589		-3.47291	-5.72979	-5.93888		-3.55467	-5.89757	-6.11382		2.41609	-9.62316	-5.54005	-5.76139		-9.96376	-5.98088	-6.22049		-10.1341	-6.20129	-6.45003
MeS-+EtCl	-4.96925	-3.81338	-4.09638	-3.38323	-3.67239		-4.52685	-3.35529	-3.62951		1.2068	-2.29755	-4.23177	-4.40123		-2.45228	-4.51215	-4.69627		-2.52964	-4.65234	-4.84379		4.90765	-0.455148	-2.83316	-3.04741		-0.730989	-3.34183	-3.5752		-0.86891	-3.59616	-3.83909		6.11123	-13.665	-2.97487	-3.21528		-14.2567	-3.61693	-3.87908		-14.5526	-3.93796	-4.21098
MeS-+iPrCl	-2.33998	-0.944402	-1.16027	-0.386068	-0.599725		-1.76518	-0.348895	-0.552836		4.77551	0.849876	-1.30002	-1.4882		0.602788	-1.73143	-1.93593		0.479243	-1.94714	-2.1598		8.75599	2.90452	0.34101	0.114858		2.56346	-0.313526	-0.562729		2.39293	-0.640794	-0.901523		10.0505	-17.0183	0.268503	0.0201597		-17.8057	-0.516414	-0.79174		-18.1994	-0.908872	-1.19769
MeS-+tBuCl	7.14671	8.23481	7.82944	8.67059	8.37989		7.89783	9.03739	8.66214		11.5608	10.7113	8.73662	8.57221		10.2223	7.96356	7.77442		9.97786	7.57703	7.37553		15.5782	12.2802	10.0167	9.83309		11.7679	9.08703	8.87466		11.5118	8.62219	8.39545		16.8848	-13.8712	9.72369	9.52887		-15.1717	8.70251	8.47658		-15.8219	8.19192	7.95043
MeS-+cychexCl	-1.46021	0.380271	0.286144	1.14713	1.02377		-0.741716	1.18223	1.13705		7.17758	2.26646	-0.171878	-0.384515		1.97074	-0.695189	-0.930041		1.82288	-0.956844	-1.2028		11.6936	4.85351	2.01465	1.76523		4.4423	1.22715	0.948693		4.23669	0.833396	0.540422		13.1623	-21.1124	2.12213	1.85122		-22.0596	1.18025	0.876315		-22.5333	0.709309	0.388862
MeS-+benzylCl	-11.693	-10.4499	-10.775	-9.68502	-9.75767		-10.9344	-9.56638	-9.81927		0.0891145	-7.68942	-10.4083	-10.6729		-7.91188	-10.8725	-11.1633		-8.02311	-11.1046	-11.4085		4.15254	-5.57433	-8.84343	-9.16946		-5.86419	-9.53038	-9.89217		-6.00912	-9.87385	-10.2535		5.47403	-24.2942	-8.98195	-9.34387		-24.9758	-9.79907	-10.2023		-25.3167	-10.2076	-10.6315
acetate-+MeCl	-5.28049	-2.54518	-2.24711	-1.65125	-1.70721		-4.78099	-2.07957	-1.80095		-3.62956	-3.11203	-4.3596	-4.51137		-3.35048	-4.75955	-4.93243		-3.4697	-4.95953	-5.14296		1.3869	-0.132032	-1.59908	-1.78009		-0.348957	-2.04664	-2.25094		-0.457419	-2.27042	-2.48636		3.01833	-1.06795	-1.28587	-1.48397		-1.65008	-1.76125	-1.98391		-1.94114	-1.99894	-2.23388
acetate-+EtCl	-3.45067	-0.842745	-0.615587	0.107504	0.0822313		-2.82191	-0.262926	-0.0646335		-0.91509	-0.892385	-2.23282	-2.39344		-1.22393	-2.78552	-2.97208		-1.3897	-3.06187	-3.2614		4.08992	1.96243	0.399365	0.211143		1.64463	-0.218739	-0.435661		1.48574	-0.527791	-0.759063		5.71763	-4.11014	0.640547	0.436197		-4.94517	-0.0157743	-0.250437		-5.36269	-0.343935	-0.593754
acetate-+iPrCl	-2.25464	0.997113	1.46712	2.16672	2.24995		-1.51795	1.69867	2.14859		0.263728	0.591986	-0.800356	-0.968798		0.15974	-1.50095	-1.69935		-0.0563827	-1.85125	-2.06462		5.78126	4.07359	2.53173	2.34084		3.67732	1.78248	1.56024		3.47919	1.40785	1.16993		7.57566	-3.96107	3.04909	2.84508		-5.02115	2.2714	2.03522		-5.55118	1.88256	1.6303
acetate-+tBuCl	5.9193	8.23606	8.16453	8.79783	8.50454		6.71121	8.97464	8.87298		-0.219845	7.73409	7.50884	7.45975		7.25951	6.75169	6.67497		7.02222	6.37311	6.28258		5.27943	10.13	9.94794	9.89248		9.60089	9.04295	8.95932		9.33632	8.59046	8.49273		7.06788	14.3424	9.94822	9.88905		13.0295	8.95685	8.86918		12.373	8.46116	8.35924
acetate-+cychexCl	-1.45206	2.17244	2.71335				-0.603037	3.01581	3.55484		2.35934	1.74464	0.203917	0.0254129		1.2588	-0.600604	-0.816177		1.01587	-1.00286	-1.23697		8.44317	5.68605	3.99633	3.79695		5.22139	3.11128	2.87286		4.98906	2.66876	2.41081		10.4217	-7.93799	4.63593	4.42435		-9.16002	3.70383	3.45205		-9.77103	3.23779	2.9659
acetate-+benzylCl	-10.2366	-6.71874	-6.17093				-9.41453	-5.85655	-5.28551		-3.44689	-6.75422	-8.66426	-8.9031		-7.15352	-9.3782	-9.657		-7.35316	-9.73517	-10.034		2.37315	-2.8083	-5.00762	-5.28369		-3.17747	-5.7897	-6.10897		-3.36205	-6.18074	-6.5216		4.26592	-11.0104	-4.379	-4.67683		-11.9946	-5.2009	-5.54381		-12.4867	-5.61184	-5.9773
pTolS-+MeCl	3.50778	2.81564	1.76142	2.27956	1.56873		3.89934	3.18712	2.11973		6.24807	5.56879	4.25407	4.12386		5.40893	3.96653	3.81965		5.32899	3.82276	3.66754		8.76049	5.27312	3.51135	3.33464		5.15203	3.20165	3.00473		5.09149	3.0468	2.83978		9.57757	-10.5064	2.42633	2.22245		-10.8581	2.10368	1.87753		-11.034	1.94235	1.70507
pTolS-+EtCl	5.71285	5.13617	4.12211	4.68238	4.03768		6.20858	5.62688	4.60968		10.4781	8.31293	6.64791	6.48222		8.11317	6.27423	6.08978		8.01329	6.08738	5.89357		13.0934	8.24189	6.13225	5.92617		8.01996	5.64647	5.41477		7.90899	5.40358	5.15907		13.9439	-16.6519	5.15326	4.92358		-17.2033	4.60198	4.34265		-17.479	4.32634	4.05219
pTolS-+iPrCl	8.00451	7.46172	6.39809				8.64143	8.11056	7.05383		13.154	11.0405	9.2743	9.10467		10.6992	8.66656	8.46886		10.5285	8.36269	8.15096		16.0367	10.9857	8.82139	8.62134		10.7021	8.17388	7.94176		10.5603	7.85012	7.60197		16.9741	-18.5493	7.80979	7.59197		-19.3399	7.13904	6.88681		-19.7352	6.80366	6.53423
pTolS-+tBuCl	17.2107	16.0078	14.6498				18.0221	16.8511	15.5127		17.0995	20.1227	18.9706	18.8606		19.6246	18.109	17.9621		19.3755	17.6782	17.5129		19.6267	19.1847	17.8483	17.7231		18.7406	16.9361	16.7712		18.5186	16.48	16.2952		20.4486	-8.32392	16.5376	16.4036		-9.52557	15.5959	15.4204		-10.1264	15.125	14.9288
pTolS-+cychexCl	8.84098	8.74999	7.82002				9.58709	9.56513	8.67532		15.7735	12.414	10.3793	10.1842		11.9983	9.63489	9.40347		11.7905	9.26268	9.01309		19.1609	12.8681	10.4389	10.2082		12.4923	9.62645	9.35504		12.3043	9.22024	8.92844		20.2625	-23.4242	9.59597	9.34454		-24.4353	8.74379	8.44901		-24.9409	8.3177	8.00124
pTolS-+benzylCl stacked	-2.08082	-3.04781	-4.50238				-1.07806	-1.92332	-3.30823		11.0188	2.42983	-0.333277	-0.644922		2.20062	-0.965039	-1.32481		2.08602	-1.28092	-1.66475		14.4565	2.28205	-1.13786	-1.53599		2.10686	-1.86063	-2.31702		2.01926	-2.22201	-2.70753		15.5745	-35.2068	-2.49881	-2.94746		-35.7136	-3.27474	-3.78759		-35.967	-3.66271	-4.20766
pTolS-+benzylCl extended	-0.0163152	-0.580446	-1.64784				0.618724	0.0966365	-0.946284		7.59887	3.21214	1.2084	0.992252		2.94436	0.678482	0.427938		2.81047	0.413522	0.14578		10.4473	3.27453	0.721532	0.445862		3.06045	0.140456	-0.177099		2.95341	-0.150082	-0.48858		11.3737	-20.9292	-0.301056	-0.611505		-21.5362	-0.912024	-1.26874		-21.8397	-1.21751	-1.59735
pTolS-+benzylCl averaged	-1.04857	-1.81413	-3.07511				-0.229668	-0.91334	-2.12726		9.30881	2.82098	0.437563	0.173665		2.57249	-0.143278	-0.448435		2.44825	-0.433699	-0.759485		12.4519	2.77829	-0.208166	-0.545062		2.58365	-0.860085	-1.24706		2.48634	-1.18604	-1.59806		13.4741	-28.068	-1.39993	-1.77948		-28.6249	-2.09338	-2.52816		-28.9033	-2.44011	-2.9025
	* The results with cc-pVDZ and cc-pVTZ were taken from "Sandler, I.; Chen, J.; Taylor, M.; Sharma, S.; Ho, J. J. Phys. Chem. A 2021, 125, 1553".
	** The results with cc-pVQZ were obtained in this study.
B. ERRORS RELATIVE TO CANONICAL CCSD(T) RESULTS WITH THE CORRESPONDING BASIS SETS
			LITERATURE				PRESENT STUDY
							cc-pVDZ								cc-pVTZ								CBS(2/3)								cc-pVQZ								CBS(3/4)
	Nel		DLPNO-CCSD(T0) / X=7				DLPNO-CCSD(T0)				DLPNO-CCSD(T1)				DLPNO-CCSD(T0)				DLPNO-CCSD(T1)				DLPNO-CCSD(T0)				DLPNO-CCSD(T1)				DLPNO-CCSD(T0)				DLPNO-CCSD(T1)				DLPNO-CCSD(T0)				DLPNO-CCSD(T1)
			cc-pVDZ	cc-pVTZ	CBS		X=6	X=7	CPS(6/7)		X=6	X=7	CPS(6/7)		X=6	X=7	CPS(6/7)		X=6	X=7	CPS(6/7)		X=6	X=7	CPS(6/7)		X=6	X=7	CPS(6/7)		X=6	X=7	CPS(6/7)		X=6	X=7	CPS(6/7)		X=6	X=7	CPS(6/7)		X=6	X=7	CPS(6/7)
HS-+MeCl	44		0.220256	0.252886	0.271712		0.380472	0.251737	0.187369		0.237222	0.104468	0.038091		0.544222	0.253598	0.108287		0.358536	0.0576434	-0.092803		0.639971	0.25475	0.06214		0.429488	0.030346	-0.169225		0.590208	0.316328	0.179388		0.378092	0.0932244	-0.0492093		0.622945	0.360985	0.230005		0.392013	0.118554	-0.0181754
HS-+EtCl	52		0.30497	0.33258	0.348895		0.5687	0.325847	0.20442		0.404984	0.153783	0.0281826		0.770411	0.342607	0.128705		0.566665	0.124127	-0.0971418		0.888093	0.352217	0.0842784		0.660957	0.106614	-0.170558		0.796178	0.410745	0.218029		0.570312	0.169692	-0.0306185		0.814522	0.459252	0.281617		0.572908	0.202129	0.0167387
HS-+iPrCl	60		0.412901	0.432354	0.444904		0.809495	0.416706	0.220312		0.641134	0.236481	0.0341541		0.983838	0.449916	0.182954		0.781202	0.231196	-0.0438065		1.08544	0.469046	0.16085		0.862773	0.227833	-0.0896367		1.03539	0.511905	0.25016		0.813615	0.271271	9.84562e-05		1.0721	0.556034	0.298003		0.83669	0.299799	0.031354
HS-+tBuCl	68		0.485065	0.502635	0.513303		1.15005	0.467978	0.12694		1.03116	0.331412	-0.0184626		1.34962	0.529342	0.119205		1.22228	0.381757	-0.0385032		1.46648	0.565456	0.114941		1.33421	0.411432	-0.0499568		1.36457	0.587346	0.198733		1.22063	0.423059	0.0242725		1.37522	0.628639	0.255349		1.21946	0.452461	0.0689618
HS-+cychexCl	82		0.545933	0.612449	0.65261		1.03195	0.533799	0.284724		0.839018	0.323658	0.0659777		1.29277	0.642367	0.317165		1.06842	0.395727	0.0593786		1.44558	0.706207	0.336521		1.20287	0.438239	0.0559218		1.35209	0.679827	0.343696		1.10926	0.413299	0.0653192		1.39431	0.706494	0.362584		1.13833	0.425808	0.0695482
HS-+benzylCl	84		0.575426	0.623117	0.6501		0.911035	0.576451	0.409159		0.679254	0.327113	0.151042		1.21518	0.674276	0.403821		0.924106	0.357057	0.0735319		1.3919	0.730426	0.399691		1.06617	0.373542	0.0272282		1.25237	0.730857	0.470102		0.930633	0.381216	0.106507		1.27883	0.771136	0.517287		0.935279	0.398414	0.129982
MeS-+MeCl	52		0.355798	0.382153	0.397214		0.501015	0.345599	0.267891		0.351703	0.18873	0.107244		0.718344	0.382783	0.215003		0.523568	0.173692	-0.00124614		0.845483	0.404658	0.184245		0.624142	0.165051	-0.0644944		0.765533	0.450877	0.293549		0.547569	0.217954	0.0531473		0.799127	0.499353	0.349466		0.564655	0.249465	0.0918695
MeS-+EtCl	60		0.442394	0.458082	0.466867		0.737478	0.457098	0.316908		0.568018	0.27298	0.125461		0.980214	0.471549	0.217216		0.76597	0.238178	-0.0257186		1.12151	0.479452	0.158422		0.881099	0.2173	-0.1146		0.976519	0.531909	0.309604		0.740897	0.275782	0.0432251		0.973889	0.574879	0.375375		0.723047	0.302553	0.0923054
MeS-+iPrCl	68		0.574799	0.595507	0.607429		1.03996	0.608552	0.392847		0.851787	0.404053	0.180187		1.28541	0.630876	0.303608		1.05926	0.381673	0.0428789		1.42877	0.643851	0.251393		1.18042	0.368525	-0.0374246		1.3281	0.713434	0.406099		1.08414	0.444815	0.125152		1.3585	0.772206	0.479061		1.10185	0.489765	0.183721
MeS-+tBuCl	76		0.751129	0.802585	0.832705		1.58992	0.816856	0.430325		1.42551	0.627717	0.228822		1.78189	0.852221	0.387387		1.59828	0.639856	0.160642		1.89426	0.873078	0.362489		1.69944	0.647142	0.120994		1.79845	0.896144	0.444991		1.60118	0.669464	0.203606		1.81024	0.927412	0.485999		1.60324	0.690542	0.234192
MeS-+cychexCl	90		0.718498	0.801957	0.850903		1.28834	0.765026	0.503371		1.0757	0.530174	0.257411		1.63438	0.846877	0.453126		1.38496	0.568422	0.160151		1.83598	0.894104	0.423165		1.56508	0.590171	0.102717		1.63519	0.885226	0.510243		1.3692	0.589372	0.199459		1.63577	0.912527	0.550904		1.35797	0.604286	0.227443
MeS-+benzylCl	92		0.758659	0.883533	0.955697		1.28476	0.820558	0.588459		1.02015	0.529719	0.284504		1.60649	0.919539	0.576063		1.28046	0.557746	0.196388		1.79301	0.975898	0.56734		1.43109	0.572644	0.143421		1.63227	0.963765	0.629511		1.27943	0.572818	0.21951		1.65062	0.995249	0.667561		1.2787	0.583547	0.235969
acetate-+MeCl	58		0.499498	0.465612	0.446159		0.920892	0.520941	0.320965		0.769125	0.348066	0.137536		0.946103	0.498543	0.274762		0.765087	0.29424	0.0588164		0.961246	0.485865	0.248175		0.763139	0.263199	0.0132288		1.03175	0.562691	0.328164		0.838023	0.346212	0.100307		1.09271	0.608358	0.36618		0.889944	0.383211	0.129844
acetate-+EtCl	66		0.628765	0.579819	0.550953		1.21786	0.665154	0.388804		1.05723	0.478594	0.189273		1.24211	0.624006	0.314954		1.05389	0.407085	0.0836827		1.25613	0.599812	0.271652		1.05178	0.36515	0.0218331		1.28169	0.66589	0.35799		1.08262	0.438452	0.11637		1.30987	0.695707	0.388628		1.10307	0.460782	0.139639
acetate-+iPrCl	74		0.736696	0.701556	0.681475		1.45429	0.753687	0.403388		1.28584	0.555295	0.19002		1.53462	0.785365	0.410737		1.34373	0.563123	0.17282		1.58197	0.804285	0.415441		1.37796	0.568107	0.163179		1.58644	0.805063	0.414375		1.38864	0.574858	0.167969		1.62333	0.819085	0.416964		1.4206	0.583212	0.164516
acetate-+tBuCl	82		0.791917	0.738579	0.708458		1.58954	0.832388	0.453812		1.54045	0.755669	0.36328		1.71187	0.806888	0.354396		1.65642	0.723255	0.256672		1.78369	0.792322	0.296638		1.72452	0.704649	0.194712		1.68755	0.812607	0.375135		1.61786	0.716207	0.265382		1.67024	0.816678	0.3899		1.5904	0.711189	0.271582
acetate-+cychexCl	96		0.84902	0.843373	0.84149		1.65597	0.851453	0.449193		1.47747	0.63588	0.215085		1.82389	0.938847	0.496326		1.62451	0.70042	0.238373		1.92258	0.990482	0.524436		1.711	0.7387	0.252549
acetate-+benzylCl	98		0.822037	0.862198	0.885416		1.5723	0.858359	0.501388		1.33346	0.579558	0.202607		1.71112	0.929043	0.538004		1.43505	0.609777	0.19714		1.79192	0.970031	0.559084		1.4941	0.627119	0.193629
pTolS-+MeCl	92		0.391566	0.371486	0.358308		0.746291	0.458751	0.314981		0.616083	0.311868	0.15976		0.695715	0.386012	0.23116		0.519003	0.189098	0.024145		0.664914	0.34226	0.180932		0.461027	0.116111	-0.0563478		0.738949	0.41248	0.249246		0.539879	0.193027	0.0196011		0.769726	0.431322	0.26212		0.55474	0.195824	0.0163664
pTolS-+EtCl	100		0.495733	0.490712	0.487575		0.935063	0.56138	0.374538		0.769369	0.376938	0.180723		0.996087	0.510308	0.267418		0.790006	0.278602	0.0228998		1.03115	0.479868	0.204228		0.801469	0.220544	-0.0699183		0.990496	0.540491	0.315488		0.766847	0.289987	0.0515567		0.986517	0.561978	0.349709		0.750361	0.298092	0.0719573
pTolS-+iPrCl	108		0.636922	0.648845	0.655747		1.26979	0.662052	0.358182		1.10016	0.46435	0.146445		1.35968	0.712165	0.388409		1.15963	0.480046	0.140255		1.41171	0.740954	0.405578		1.19388	0.488725	0.136145
pTolS-+tBuCl	116		0.81137	0.843373	0.862826		1.7599	0.898326	0.467541		1.64988	0.751394	0.302149		1.84053	0.928354	0.472267		1.71535	0.763385	0.287404		1.88781	0.946064	0.475192		1.75376	0.770555	0.278952
pTolS-+cychexCl	130		0.746109	0.815135	0.855295		1.53834	0.793909	0.421696		1.34326	0.562491	0.172108		1.6889	0.876462	0.470244		1.45826	0.605048	0.178445		1.77594	0.923767	0.49768		1.52452	0.628983	0.181214
pTolS-+benzylCl stacked	132		1.00276	1.1245	1.19415		1.74754	1.11578	0.799902		1.4359	0.756013	0.416071		1.90995	1.18719	0.825808		1.51183	0.730797	0.340283		2.00357	1.22764	0.839672		1.55492	0.714789	0.294724
pTolS-+benzylCl extended	132		0.63504	0.677083	0.701556		1.22472	0.694798	0.429838		1.00857	0.444253	0.162096		1.30198	0.720902	0.430364		1.02631	0.403347	0.0918663		1.34678	0.735816	0.430332		1.03634	0.379104	0.0504881
pTolS-+benzylCl averaged	132		0.8189	0.90079	0.947853		1.48613	0.90529	0.61487		1.22223	0.600133	0.289083		1.60596	0.954045	0.628086		1.26907	0.567072	0.216075		1.67518	0.981727	0.635002		1.29563	0.546946	0.172606
		MAE	0.598932	0.622555	0.636412		1.14331	0.631162	0.375087		0.970425	0.435438	0.169484		1.30497	0.664416	0.344138		1.09682	0.428676	0.119538		1.3992	0.683608	0.325813		1.17044	0.424484	0.12002
		MAE *	0.538333	0.557089	0.56807		1.00873	0.565473	0.343845		0.84243	0.380929	0.152229		1.18274	0.589282	0.292554		0.981214	0.364582	0.0895125		1.2842	0.602975	0.262363		1.06209	0.354811	0.092522		1.21354	0.637644	0.349695		0.993268	0.393373	0.102295		1.23547	0.672072	0.390373		1.00185	0.413869	0.121898
		* Excluding barriers that are not computed with cc-pVQZ.
C. ERROR SUMMARY GRAPHS
Below the variation of the error wrt. the size of nuchleophile and electrophile is given with each basis set.
The size of R increases on the X-axis from left to right. For a given R, the size of nucleophile increases on the X-axis from left to right.
				cc-pVDZ													cc-pVTZ													CBS(2/3)
Among all combinations present in the above graphs, the dependence of the error for the the largest nucleophile (p-toluene-S- anion) on the varying size of electrophile (top) and for the largest electrophile (benzyl–Cl) on the varying size of
ncleophile is given below with all basis sets to make the correlations more visible. For other combinations, as seen from the above graphs, the correlations are analogous. The size of the molecules increases on the X-axis from left to right.
	cc-pVDZ							cc-pVTZ							CBS(2/3)
Below the variation of error with the number of electrons without categorization the systems based on the type of electrophile and nucleophile is given in the entire set with all basis sets.
For systems with the same number of electrons, averaged error was considered. The results below were obtained with (T1) unless stated otherwise.
	cc-pVDZ							cc-pVTZ							CBS(2/3)
These graphs demonstrate that the error does not change with system size monotonically for these systems. Therefore, it should be interaction-dependent.
D. THE NUMBER OF ELECTRONS IN THE ELECTROPHILES AND NUCLEOPHILES
[truncated: 20 more columns]

## Sheet: DA
A. REACTION BARRIERS
	LITERATURE *								PRESENT DLPNO-CCSD(T) STUDY
									cc-pVDZ													cc-pVTZ													CBS
	Canonical CCSD(T)				DLPNO-CCSD(T0) / X=7					X=6				X=7				CPS(6/7)					X=6				X=7				CPS(6/7)					X=6				X=7				CPS(6/7)
	cc-pVDZ	cc-pVTZ	CBS		cc-pVDZ	cc-pVTZ	CBS		HF	CCSD	CCSD(T0)	CCSD(T1)		CCSD	CCSD(T0)	CCSD(T1)		CCSD	CCSD(T0)	CCSD(T1)		HF	CCSD	CCSD(T0)	CCSD(T1)		CCSD	CCSD(T0)	CCSD(T1)		CCSD	CCSD(T0)	CCSD(T1)		HF	CCSD	CCSD(T0)	CCSD(T1)		C-CCSD	CCSD(T0)	CCSD(T1)		C-CCSD	CCSD(T0)	CCSD(T1)
diene-1+dienophile-1	16.9729	16.2249	15.1857		18.1239	17.4978	16.5292		45.0768	23.3127	18.7472	18.2074		23.1467	18.1767	17.5765		23.0637	17.8915	17.2611		47.4024	23.274	18.1892	17.6069		23.2319	17.5174	16.8601		23.2109	17.1816	16.4867		48.1587	22.6487	17.2605	16.6533		22.6791	16.5296	15.8389		22.6943	16.1641	15.4316
diene-2+dienophile-1	14.2928	12.8777	11.4891		15.367	13.9891	12.6217		38.9618	20.0694	15.8456	15.3717		19.9969	15.4432	14.9207		19.9607	15.242	14.6951		41.13	19.2179	14.4554	13.9391		19.275	13.9968	13.4186		19.3035	13.7676	13.1583		41.8352	18.1585	13.0811	12.5402		18.2913	12.5898	11.979		18.3577	12.3442	11.6984
diene-3+dienophile-1	9.16164	8.41051	7.2697		10.3769	9.71592	8.62763		36.2075	15.6672	11.0159	10.4781		15.5157	10.4405	9.84219		15.4399	10.1528	9.52421		38.9178	15.4776	10.3673	9.79408		15.4759	9.7414	9.0966		15.475	9.42846	8.74786		39.7992	14.6645	9.28596	8.69205		14.7503	8.63059	7.95862		14.7933	8.3029	7.59191
diene-4+dienophile-1	8.45569	7.29731	6.01468		9.57937	8.45098	7.18436		34.8592	14.7384	10.2196	9.70369		14.6007	9.65216	9.07477		14.5319	9.36846	8.76032		37.2017	14.1032	9.1288	8.57872		14.0839	8.47965	7.85472		14.0743	8.15508	7.49272		37.9636	13.1251	7.88442	7.31435		13.1749	7.18751	6.5348		13.1999	6.83905	6.14502
diene-6+dienophile-1	8.04216	7.09086	5.90988		9.12863	8.15373	6.95783		32.8137	14.0584	9.65439	9.24144		13.9438	9.15955	8.69225		13.8865	8.91212	8.41765		35.2298	13.5176	8.75958	8.32607		13.5466	8.21078	7.71228		13.5611	7.93638	7.40539		36.0155	12.5756	7.61066	7.16514		12.6885	7.03033	6.5136		12.7449	6.74016	6.18783
diene-7+dienophile-2	14.3719	13.2059	11.961		15.1064	14.028	12.8351		36.981	19.8241	15.9556	15.7962		19.4887	15.2069	14.9914		19.321	14.8326	14.589		39.154	18.9866	14.7708	14.5926		18.844	14.0382	13.7972		18.7727	13.6719	13.3996		39.8607	17.9341	13.5154	13.3262		17.9042	12.7922	12.5364		17.8892	12.4306	12.1415
diene-6+dienophile-3	8.64645	7.84136	6.73569		9.73092	9.10021	8.09569		36.7958	15.2578	10.4656	10.0183		15.0764	9.79116	9.27385		14.9857	9.45394	8.90162		39.2502	14.8453	9.67513	9.19936		15.0063	9.15509	8.59855		15.0868	8.89507	8.29815		40.0484	13.9683	8.57723	8.08483		14.3293	8.14741	7.56796		14.5098	7.93251	7.30952
diene-6+dienophile-4	7.38014	6.57567	5.47063		8.49322	7.7247	6.63968		33.2455	13.4875	9.0432	8.6085		13.3759	8.52199	8.03039		13.3201	8.26138	7.74134		35.6993	13.1367	8.33408	7.86956		13.1926	7.78182	7.24922		13.2206	7.50569	6.93905		36.4973	12.2959	7.28389	6.80195		12.4497	6.71349	6.15693		12.5267	6.42829	5.83442
diene-8+dienophile-4	8.86106	7.79367	6.44515		10.2085	9.26091	7.98192		39.1187	15.8071	10.9211	10.3451		15.6248	10.2721	9.63216		15.5336	9.94754	9.27572		41.919	15.4269	9.98249	9.35456		15.4182	9.2861	8.58026		15.4138	8.9379	8.19311		42.8297	14.4791	8.70842	8.05015		14.5718	7.98434	7.23996		14.6181	7.6223	6.83487
diene-5+dienophile-4	11.3153	10.342	9.1196		12.5206	11.6478	10.4844		38.776	17.7822	13.1905	12.6853		17.6032	12.5615	11.9915		17.5137	12.247	11.6447		41.299	17.2971	12.2725	11.7288		17.3636	11.6898	11.071		17.3969	11.3984	10.7421		42.1195	16.3599	11.0824	10.5161		16.5699	10.5266	9.87938		16.6748	10.2487	9.56099
diene-6+dienophile-5	2.98255	2.14357	1.05233		4.01361	3.18022	2.09149		26.1377	9.25866	4.74481	4.51789		9.07496	4.04746	3.74956		8.98311	3.69878	3.36539		28.4595	8.66821	4.00633	3.78247		8.57347	3.22187	2.92065		8.5261	2.82964	2.48973		29.2146	7.72156	2.97319	2.75111		7.67881	2.13782	1.83465		7.65743	1.72014	1.37642
diene-6+dienophile-6	3.16767	2.06764	0.727911		4.26939	3.24015	1.94277		28.8767	9.81279	5.03363	4.55978		9.56716	4.33266	3.79604		9.44435	3.98218	3.41417		31.5669	9.10496	3.89865	3.39296		9.15502	3.3038	2.72626		9.18004	3.00637	2.39291		32.4417	7.99428	2.53837	2.01407		8.21711	2.00553	1.40408		8.32853	1.73911	1.09908
diene-6+dienophile-7	12.4253	11.993	11.1452		13.3322	12.9692	12.1624		37.2174	18.2519	13.8912	13.4661		18.0599	13.3592	12.8878		17.9639	13.0932	12.5987		39.5135	18.2464	13.5005	13.0504		18.254	13.0139	12.5114		18.2579	12.7707	12.2418		40.2602	17.6482	12.6772	12.2126		17.7725	12.2173	11.6964		17.8347	11.9873	11.4383
diene-6+dienophile-8	10.4957	11.2036	10.7223		11.5158	12.3107	11.8806		37.757	16.9003	12.2048	11.7499		16.6836	11.5597	11.0488		16.5752	11.2371	10.6982		41.2071	17.9712	12.9271	12.4488		17.9877	12.3592	11.8193		17.9959	12.0752	11.5045		42.3292	17.703	12.4552	11.9632		17.8557	11.9324	11.3755		17.932	11.671	11.0817
diene-6+dienophile-9	7.07956	6.12638	4.99498		8.15361	7.31325	6.24748		34.732	13.7419	8.88885	8.40689		13.5398	8.24054	7.69685		13.4387	7.91638	7.34183		36.9506	13.218	8.02198	7.51125		13.2107	7.35885	6.77698		13.2071	7.02728	6.40985		37.6721	12.3369	6.94057	6.41302		12.4436	6.26876	5.6646		12.4969	5.93286	5.29038
diene-9+dienophile-5	9.91465	8.41804	6.99861		11.1073	9.5746	8.13315		34.7449	16.5603	11.7783	11.4035		16.39	11.1429	10.6982		16.3049	10.8253	10.3455		36.8511	15.4827	10.3678	10.006		15.3867	9.59916	9.1584		15.3388	9.21485	8.73458		37.5361	14.3073	8.99781	8.64369		14.2547	8.15131	7.7129		14.2285	7.72806	7.24751
diene-10+dienophile-5	8.46699	7.4021	6.16214		9.65436	8.65794	7.45732		34.2209	15.0527	10.3101	9.84682		14.9395	9.72309	9.18878		14.8829	9.42959	8.85976		36.6074	14.3307	9.28854	8.80882		14.3949	8.66535	8.10258		14.427	8.35376	7.74946		37.3835	13.2905	8.07322	7.58389		13.4584	7.4289	6.84949		13.5423	7.10674	6.48229
	* Taken from "Sandler, I.; Chen, J.; Taylor, M.; Sharma, S.; Ho, J. J. Phys. Chem. A 2021, 125, 1553".
B. REACTION ENERGIES
	LITERATURE								PRESENT DLPNO-CCSD(T) STUDY
									cc-pVDZ													cc-pVTZ													CBS
	Canonical CCSD(T)				DLPNO-CCSD(T0) / X=7					X=6				X=7				CPS(6/7)					X=6				X=7				CPS(6/7)					X=6				X=7				CPS(6/7)
	cc-pVDZ	cc-pVTZ	CBS		cc-pVDZ	cc-pVTZ	CBS		HF	CCSD	CCSD(T0)	CCSD(T1)		CCSD	CCSD(T0)	CCSD(T1)		CCSD	CCSD(T0)	CCSD(T1)		HF	CCSD	CCSD(T0)	CCSD(T1)		CCSD	CCSD(T0)	CCSD(T1)		CCSD	CCSD(T0)	CCSD(T1)		HF	CCSD	CCSD(T0)	CCSD(T1)		C-CCSD	CCSD(T0)	CCSD(T1)		C-CCSD	CCSD(T0)	CCSD(T1)
diene-1+dienophile-1	-46.3755	-44.4961	-44.3543		-46.4023	-44.4129	-44.2074		-35.401	-46.1807	-46.0169	-45.7063		-46.3439	-46.4453	-46.1594		-46.4256	-46.6594	-46.386		-31.7102	-44.2169	-43.9669	-43.6509		-44.3607	-44.4789	-44.1949		-44.4326	-44.7349	-44.4669		-30.51	-44.0257	-43.7253	-43.4063		-44.1581	-44.2863	-44.0033		-44.2243	-44.5667	-44.3018
diene-2+dienophile-1	-45.4643	-44.2457	-44.5155		-45.3036	-44.0924	-44.3668		-35.6141	-45.2649	-44.9588	-44.6357		-45.3968	-45.3271	-45.0244		-45.4627	-45.5113	-45.2187		-31.8251	-44.0482	-43.7467	-43.4255		-44.1173	-44.1386	-43.8433		-44.1519	-44.3346	-44.0522		-30.5928	-44.319	-44.0203	-43.7002		-44.3515	-44.4259	-44.135		-44.3678	-44.6288	-44.3524
diene-3+dienophile-1	-50.3419	-48.8792	-49.0198		-50.2116	-48.7346	-48.8673		-39.9343	-49.9673	-49.8183	-49.526		-50.109	-50.2274	-49.9577		-50.1798	-50.432	-50.1735		-36.0913	-48.5053	-48.2829	-47.9872		-48.6355	-48.7816	-48.5144		-48.7006	-49.0309	-48.778		-34.8416	-48.6468	-48.3815	-48.0837		-48.7703	-48.9325	-48.6667		-48.832	-49.208	-48.9583
diene-4+dienophile-1	-50.2516	-48.8221	-48.9702		-50.123	-48.6774	-48.8163		-39.8407	-49.8915	-49.7013	-49.3998		-50.0432	-50.1271	-49.8492		-50.119	-50.3399	-50.074		-36.0447	-48.4663	-48.2023	-47.8956		-48.6114	-48.7215	-48.4452		-48.684	-48.9811	-48.72		-34.8102	-48.6171	-48.31	-48.0002		-48.7585	-48.8838	-48.6084		-48.8291	-49.1707	-48.9125
diene-6+dienophile-1	-33.1036	-31.9572	-32.1668		-32.825	-31.7087	-31.9365		-19.8408	-32.1521	-32.389	-32.096		-32.318	-32.8793	-32.6146		-32.401	-33.1245	-32.8739		-16.4446	-30.9746	-31.1163	-30.8136		-31.1432	-31.7316	-31.465		-31.2276	-32.0392	-31.7907		-15.3401	-31.1666	-31.2526	-30.9443		-31.3368	-31.9409	-31.6733		-31.4219	-32.285	-32.0378
diene-7+dienophile-2	-16.7802	-16.816	-17.5414		-16.5415	-16.5217	-17.2145		-7.68115	-16.3079	-15.9708	-15.6483		-16.5465	-16.5578	-16.2672		-16.6659	-16.8514	-16.5766		-4.96268	-16.4138	-15.9232	-15.6079		-16.5991	-16.548	-16.2703		-16.6918	-16.8604	-16.6015		-4.07858	-17.1801	-16.5998	-16.2888		-17.3343	-17.2466	-16.9765		-17.4114	-17.57	-17.3204
diene-6+dienophile-3	-27.7096	-26.1358	-26.2061		-27.6127	-25.8053	-25.7392		-12.3363	-26.5267	-26.9044	-26.6057		-26.8317	-27.5907	-27.3283		-26.9842	-27.9339	-27.6897		-8.51556	-24.9149	-25.2525	-24.9608		-24.9973	-25.8024	-25.5524		-25.0384	-26.0774	-25.8481		-7.27299	-24.9631	-25.2772	-24.9897		-24.9153	-25.7475	-25.5046		-24.8915	-25.9827	-25.7621
diene-6+dienophile-4	-36.8059	-35.5823	-35.7844		-36.5925	-35.3127	-35.4832		-22.7074	-35.7208	-36.0556	-35.7845		-35.9362	-36.618	-36.3768		-36.0439	-36.8992	-36.673		-19.1642	-34.456	-34.6909	-34.4245		-34.6086	-35.3048	-35.0766		-34.6849	-35.6117	-35.4027		-18.0119	-34.635	-34.8116	-34.5479		-34.7509	-35.4555	-35.2349		-34.8089	-35.7775	-35.5785
diene-8+dienophile-4	-53.4582	-51.8066	-51.9546		-53.298	-51.5736	-51.6792		-41.7508	-52.781	-52.8182	-52.5603		-52.9647	-53.3003	-53.0687		-53.0565	-53.5414	-53.3229		-37.4539	-51.0743	-51.0551	-50.8098		-51.2043	-51.5879	-51.3756		-51.2693	-51.8543	-51.6585		-36.0565	-51.1905	-51.1382	-50.9003		-51.2891	-51.7006	-51.4997		-51.3384	-51.9818	-51.7994
diene-5+dienophile-4	-46.954	-45.5672	-45.7931		-46.7452	-45.2692	-45.4424		-32.5713	-45.8465	-46.1554	-45.8737		-46.0936	-46.7711	-46.5208		-46.2172	-47.0789	-46.8443		-28.5714	-44.5189	-44.7728	-44.5043		-44.5741	-45.2902	-45.0567		-44.6016	-45.5489	-45.3329		-27.2706	-44.7796	-45.0014	-44.7406		-44.7226	-45.4613	-45.2376		-44.6941	-45.6913	-45.4862
diene-6+dienophile-5	-32.0921	-31.0065	-31.3391		-32.0153	-30.7995	-31.0561		-20.1737	-31.4369	-31.3951	-30.9893		-31.6578	-32.0252	-31.6584		-31.7683	-32.3402	-31.9929		-16.4414	-30.5143	-30.2578	-29.8426		-30.591	-30.803	-30.4291		-30.6294	-31.0756	-30.7223		-15.2275	-30.9423	-30.5603	-30.1397		-30.9348	-31.0559	-30.6779		-30.931	-31.3037	-30.9469
diene-6+dienophile-6	-36.2631	-35.1499	-35.4857		-36.0349	-34.866	-35.1681		-21.9422	-34.959	-35.3761	-35.0974		-35.2246	-36.015	-35.7698		-35.3574	-36.3345	-36.106		-18.1364	-33.7962	-34.1812	-33.907		-33.9779	-34.8468	-34.6125		-34.0688	-35.1796	-34.9652		-16.8987	-34.1029	-34.4692	-34.1975		-34.2356	-35.1504	-34.9223		-34.3019	-35.491	-35.2847
diene-6+dienophile-7	-31.8518	-30.0219	-29.8688		-31.6856	-29.816	-29.6392		-18.1048	-30.8588	-31.2139	-30.9822		-31.0472	-31.6955	-31.4917		-31.1414	-31.9362	-31.7465		-14.5705	-29.0496	-29.3297	-29.0929		-29.1469	-29.8038	-29.5991		-29.1955	-30.0409	-29.8521		-13.421	-28.9083	-29.1445	-28.9048		-28.9523	-29.6143	-29.409		-28.9743	-29.8492	-29.6611
diene-6+dienophile-8	-35.6156	-33.3277	-33.076		-35.3278	-32.9412	-32.633		-20.0169	-34.1197	-34.7156	-34.4842		-34.3418	-35.3058	-35.1097		-34.4528	-35.601	-35.4224		-15.827	-31.8971	-32.3466	-32.106		-32.0232	-32.9368	-32.7355		-32.0863	-33.2318	-33.0502		-14.4644	-31.684	-32.0481	-31.8021		-31.7541	-32.6381	-32.4339		-31.7891	-32.9331	-32.7498
diene-6+dienophile-9	-31.9089	-30.8308	-31.0561		-31.7111	-30.5253	-30.6877		-16.0532	-30.5688	-31.0711	-30.799		-30.7733	-31.6406	-31.4019		-30.8756	-31.9254	-31.7033		-12.752	-29.4366	-29.8503	-29.5762		-29.6154	-30.5135	-30.2794		-29.7048	-30.845	-30.631		-11.6783	-29.6304	-29.9924	-29.7171		-29.7942	-30.7102	-30.4789		-29.8761	-31.0692	-30.8598
diene-9+dienophile-5	-37.0162	-36.238	-36.7865		-36.9854	-36.0559	-36.5167		-24.6512	-36.5983	-36.3834	-35.9605		-36.8301	-36.9813	-36.5902		-36.946	-37.2802	-36.9051		-20.7772	-35.8779	-35.5864	-35.1667		-35.942	-36.078	-35.6934		-35.974	-36.3238	-35.9568		-19.5173	-36.4608	-36.1244	-35.7066		-36.4269	-36.554	-36.1732		-36.4099	-36.7688	-36.4064
diene-10+dienophile-5	-40.7486	-39.3907	-39.663		-40.749	-39.2942	-39.5118		-30.7942	-40.6634	-40.2272	-39.804		-40.8387	-40.7442	-40.3522		-40.9263	-41.0027	-40.6262		-26.6757	-39.4592	-38.849	-38.422		-39.5309	-39.3253	-38.9326		-39.5668	-39.5634	-39.1878		-25.3363	-39.8228	-39.1109	-38.6816		-39.8339	-39.5633	-39.1702		-39.8395	-39.7895	-39.4145
C. ERRORS IN REACTION BARRIERS RELATIVE TO CANONICAL CCSD(T) RESULTS WITH THE CORRESPONDING BASIS SETS
			LITERATURE				PRESENT STUDY
							cc-pVDZ								cc-pVTZ								CBS
	Nel		DLPNO-CCSD(T0) / X=7				DLPNO-CCSD(T0)				DLPNO-CCSD(T1)				DLPNO-CCSD(T0)				DLPNO-CCSD(T1)				DLPNO-CCSD(T0)				DLPNO-CCSD(T1)
			cc-pVDZ	cc-pVTZ	CBS		X=6	X=7	CPS(6/7)		X=6	X=7	CPS(6/7)		X=6	X=7	CPS(6/7)		X=6	X=7	CPS(6/7)		X=6	X=7	CPS(6/7)		X=6	X=7	CPS(6/7)
diene-1+dienophile-1	112		1.15104	1.2729	1.3435		1.77434	1.20387	0.918634		1.23453	0.60367	0.288241		1.96428	1.29255	0.95668		1.38197	0.63522	0.261847		2.07475	1.34384	0.978382		1.46759	0.653125	0.245893
diene-2+dienophile-1	80		1.07417	1.11132	1.13265		1.55284	1.15044	0.949234		1.07892	0.627868	0.40234		1.5776	1.11909	0.889836		1.06139	0.540807	0.280517		1.59206	1.10076	0.855114		1.05113	0.489921	0.209318
diene-3+dienophile-1	104		1.21523	1.30541	1.35793		1.85423	1.27886	0.991173		1.31651	0.680547	0.362567		1.95675	1.33089	1.01795		1.38357	0.686087	0.337348		2.01626	1.36089	1.0332		1.42235	0.688927	0.322214
diene-4+dienophile-1	120		1.12368	1.15368	1.16968		1.76388	1.19647	0.912767		1.248	0.619084	0.304628		1.83149	1.18234	0.85777		1.28141	0.557414	0.195417		1.86974	1.17283	0.824373		1.29967	0.520116	0.13034
diene-6+dienophile-1	86		1.08647	1.06288	1.04794		1.61223	1.11739	0.869963		1.19928	0.650086	0.375492		1.66872	1.11992	0.84552		1.23522	0.621424	0.314528		1.70077	1.12044	0.830276		1.25526	0.603714	0.277943
diene-7+dienophile-2	86		0.734563	0.822037	0.874121		1.58377	0.835076	0.460727		1.42438	0.619543	0.217126		1.56485	0.832275	0.465988		1.38664	0.591312	0.193647		1.55441	0.831257	0.469681		1.36521	0.575435	0.180546
diene-6+dienophile-3	118		1.08446	1.25885	1.36		1.81915	1.1447	0.807484		1.37186	0.627395	0.255164		1.83377	1.31373	1.05371		1.35801	0.757196	0.456791		1.84154	1.41173	1.19682		1.34914	0.832271	0.573837
diene-6+dienophile-4	94		1.11308	1.14903	1.16905		1.66306	1.14185	0.88124		1.22836	0.650253	0.3612		1.75841	1.20615	0.93002		1.29389	0.67355	0.363381		1.81327	1.24286	0.957662		1.33132	0.686302	0.363794
diene-8+dienophile-4	104		1.34745	1.46724	1.53677		2.06001	1.41099	1.08648		1.484	0.771102	0.414655		2.18883	1.49243	1.14423		1.56089	0.786588	0.399439		2.26327	1.53919	1.17715		1.605	0.794815	0.389725
diene-5+dienophile-4	102		1.20538	1.30578	1.36483		1.87523	1.24625	0.931757		1.37004	0.676292	0.329419		1.93055	1.34779	1.0564		1.38683	0.729043	0.400152		1.96279	1.40703	1.12915		1.39655	0.759783	0.441399
diene-6+dienophile-5	100		1.03106	1.03665	1.03916		1.76226	1.06491	0.71623		1.53534	0.767004	0.382837		1.86276	1.0783	0.686067		1.6389	0.777073	0.346159		1.92085	1.08549	0.667804		1.69878	0.78232	0.324091
diene-6+dienophile-6	112		1.10172	1.1725	1.21486		1.86596	1.16499	0.81451		1.39211	0.628375	0.246506		1.83101	1.23616	0.93873		1.32531	0.658614	0.325264		1.81046	1.27762	1.0112		1.28616	0.676166	0.371167
diene-6+dienophile-7	82		0.906877	0.976279	1.01719		1.46589	0.933855	0.667838		1.04075	0.462534	0.173425		1.50751	1.02098	0.77772		1.05747	0.518391	0.24885		1.53201	1.07207	0.842097		1.06741	0.5512	0.293094
diene-6+dienophile-8	112		1.02008	1.10712	1.15838		1.70908	1.06398	0.741425		1.25415	0.553063	0.202518		1.72354	1.15563	0.871674		1.24523	0.615725	0.300973		1.73291	1.21011	0.948705		1.24094	0.653263	0.359426
diene-6+dienophile-9	96		1.07405	1.18687	1.25251		1.80928	1.16098	0.836821		1.32733	0.617285	0.262264		1.89561	1.23247	0.9009		1.38488	0.650609	0.283475		1.94559	1.27379	0.937883		1.41805	0.669621	0.295409
diene-9+dienophile-5	102		1.19264	1.15656	1.13454		1.86361	1.22829	0.910638		1.48884	0.783516	0.430853		1.94972	1.18112	0.796812		1.58799	0.740358	0.316542		1.99919	1.1527	0.729447		1.64507	0.714287	0.248894
diene-10+dienophile-5	110		1.18737	1.25583	1.29518		1.84311	1.25611	0.962607		1.37984	0.721792	0.39277		1.88643	1.26325	0.951659		1.40671	0.700473	0.347353		1.91108	1.26676	0.944592		1.42175	0.687347	0.320146
		MAE	1.09702	1.16476	1.20402		1.75753	1.15288	0.85056		1.31613	0.650554	0.317765		1.81952	1.2003	0.890687		1.35155	0.66117	0.315981		1.85535	1.22761	0.913738		1.37185	0.666977	0.314543
D. ERRORS IN REACTION ENERGIES RELATIVE TO CANONICAL CCSD(T) RESULTS WITH THE CORRESPONDING BASIS SETS
			LITERATURE				PRESENT STUDY
							cc-pVDZ								cc-pVTZ								CBS
	Nel		DLPNO-CCSD(T0) / X=7				DLPNO-CCSD(T0)				DLPNO-CCSD(T1)				DLPNO-CCSD(T0)				DLPNO-CCSD(T1)				DLPNO-CCSD(T0)				DLPNO-CCSD(T1)
			cc-pVDZ	cc-pVTZ	CBS		X=6	X=7	CPS(6/7)		X=6	X=7	CPS(6/7)		X=6	X=7	CPS(6/7)		X=6	X=7	CPS(6/7)		X=6	X=7	CPS(6/7)		X=6	X=7	CPS(6/7)
diene-1+dienophile-1	112		-0.0267947	0.083145	0.146837		0.358544	-0.0697931	-0.283962		0.669179	0.21604	-0.0105286		0.529179	0.0171506	-0.238864		0.845125	0.301163	0.0291824		0.628917	0.0679848	-0.212482		0.947967	0.350934	0.0524168
diene-2+dienophile-1	80		0.160768	0.153301	0.14872		0.505554	0.137172	-0.0470183		0.828634	0.439929	0.245576		0.498993	0.10708	-0.0888768		0.820158	0.402381	0.193492		0.495266	0.0896027	-0.113229		0.815311	0.380547	0.163166
diene-3+dienophile-1	104		0.130396	0.144578	0.152485		0.523655	0.114501	-0.0900756		0.815928	0.384261	0.168427		0.596323	0.0976478	-0.15169		0.892055	0.364863	0.101267		0.638295	0.0873091	-0.188184		0.936047	0.353038	0.061533
diene-4+dienophile-1	120		0.128577	0.144766	0.153928		0.550278	0.124527	-0.0883478		0.8518	0.402351	0.177627		0.619815	0.100638	-0.158951		0.926545	0.376924	0.102114		0.660209	0.0864385	-0.200447		0.969982	0.361827	0.0577496
diene-6+dienophile-1	86		0.278614	0.248494	0.230296		0.714647	0.224293	-0.0208838		1.0076	0.489011	0.229715		0.840885	0.225614	-0.0820213		1.14354	0.492152	0.166459		0.914124	0.22586	-0.118273		1.22244	0.493461	0.12897
diene-7+dienophile-2	86		0.238767	0.294302	0.326932		0.809445	0.222392	-0.071134		1.13193	0.513077	0.203649		0.892818	0.268038	-0.0443528		1.20806	0.545708	0.21453		0.941625	0.294798	-0.028615		1.25264	0.564864	0.220977
diene-6+dienophile-3	118		0.0968247	0.330447	0.466867		0.805174	0.118867	-0.224286		1.10388	0.381222	0.0198925		0.883308	0.333342	0.0583595		1.17495	0.583399	0.287625		0.928834	0.458536	0.223388		1.21634	0.701407	0.44394
diene-6+dienophile-4	94		0.213479	0.269578	0.301205		0.750328	0.187969	-0.0932113		1.02148	0.429128	0.132954		0.891395	0.277529	-0.0294045		1.15784	0.505709	0.179641		0.972789	0.328826	0.00684418		1.23649	0.549421	0.205887
diene-8+dienophile-4	104		0.160203	0.232932	0.275477		0.639929	0.157822	-0.0832314		0.897852	0.38949	0.135309		0.751505	0.218684	-0.0477266		0.996752	0.430925	0.148011		0.816483	0.254028	-0.0272002		1.05432	0.454916	0.155213
diene-5+dienophile-4	102		0.208835	0.298004	0.350778		0.798666	0.182953	-0.124903		1.08033	0.433255	0.109718		0.794416	0.277027	0.0183318		1.06292	0.51052	0.234322		0.791753	0.331818	0.10185		1.05257	0.55549	0.306952
diene-6+dienophile-5	100		0.0767444	0.207015	0.283007		0.696963	0.0668962	-0.248137		1.10279	0.433692	0.099144		0.748718	0.203528	-0.0690671		1.16388	0.577427	0.284201		0.778758	0.283165	0.0353678		1.19938	0.661214	0.392134
diene-6+dienophile-6	112		0.228225	0.283948	0.31752		0.887021	0.248102	-0.0713569		1.1657	0.493308	0.157112		0.968695	0.30311	-0.0296831		1.24295	0.537486	0.184752		1.01646	0.335292	-0.00529218		1.28814	0.56334	0.200942
diene-6+dienophile-7	82		0.166165	0.205949	0.229668		0.637871	0.156302	-0.0844823		0.86951	0.360037	0.105301		0.692246	0.218123	-0.0189392		0.928993	0.422859	0.169791		0.724315	0.254542	0.0196554		0.964047	0.459863	0.207771
diene-6+dienophile-8	112		0.287713	0.38642	0.443022		0.900003	0.309722	0.0145817		1.13138	0.505905	0.193167		0.981032	0.390897	0.0958295		1.22165	0.592172	0.277434		1.02796	0.437911	0.142886		1.27397	0.642161	0.326255
diene-6+dienophile-9	96		0.197791	0.305472	0.368348		0.837757	0.268234	-0.0165278		1.1099	0.506985	0.205527		0.980486	0.317337	-0.0142372		1.25459	0.551392	0.199793		1.06369	0.34583	-0.0130982		1.33894	0.577141	0.196244
diene-9+dienophile-5	102		0.030748	0.182103	0.269829		0.632765	0.0348829	-0.264058		1.05569	0.425915	0.11103		0.651694	0.160049	-0.085773		1.07139	0.544642	0.281269		0.662049	0.232482	0.0176984		1.07986	0.613312	0.38004
diene-10+dienophile-5	110		-0.000439257	0.0964482	0.15123		0.521418	0.004415	-0.254087		0.944567	0.396425	0.122354		0.541639	0.065395	-0.172727		0.968633	0.458102	0.202837		0.552103	0.0996758	-0.126538		0.981343	0.492791	0.248514
		MAE	0.15477	0.227465	0.271538		0.680589	0.154638	0.12237		0.987538	0.423531	0.142766		0.756656	0.210658	0.0826373		1.06353	0.482225	0.191572		0.800802	0.247888	0.0930027		1.10763	0.516219	0.220512
E. ERROR SUMMARY GRAPHS FOR TIGHTPNO AND TIGHTPNO/CPS SETTINGS
Below the variation of the error for a given diene-A wrt. the size of dienophile-B, and for a given dienophile-B wrt. the size of diene-A is given with each basis set. Each category is separated to each other by vertical black lines
The number of electrons in the substituents increases in the X-axis from left to right at each category. For systems with the same number of electrons, the ordering is given based on the number of atoms.
				cc-pVDZ													cc-pVTZ												CBS
Below the variation of error with the number of electrons without categorization the systems based on the type of diene and dienophile is given in the entire set with all basis sets.
For systems with the same number of electrons, averaged error was considered. The results below were obtained with (T1) unless stated otherwise.
		cc-pVDZ								cc-pVTZ								CBS
These graphs demonstrate that the error does not change with system size monotonically for these systems. Therefore, it should be interaction-dependent.
In this set, the error with (T0) is less systematic.
CPS extrapolation results in excellent reaction barriers and reaction energies.
F. THE EFFECT OF TCutMKN = 10-S
In literature (see below), the DLPNO-CCSD(T) results were found almost the same with TCutMKN = 10-3 and TCutMKN = 10-4 on a benchmark superset except for the reactions involving the 6-31+G* energy of Dienophile-5 in the DA subset.
Below we domonstrate that the results with different TCutMKN = 10-S values are actually obtained consistent to each other also for reactions involving Dienophile-5 by using ORCA 5.0, as seen from D4-3 that corresponds to the difference in the results with S=4 and S=3.
Note also that the use of (T1) and CPS extrapolation is necessary for accurate energetics.
	LITERATURE * / 6-31+G*						PRESENT 6-31+G* STUDY
	CCSD(T)		DLPNO-CCSD(T0) / X=7				DLPNO-CCSD(T0)												DLPNO-CCSD(T1)
							S=3				S=4				D4-3				S=3				S=4				D4-3
			S=3	S=4	D4-3		X=6	X=7	CPS(6/7)		X=6	X=7	CPS(6/7)		X=6	X=7	CPS(6/7)		X=6	X=7	CPS(6/7)		X=6	X=7	CPS(6/7)		X=6	X=7	CPS(6/7)
RB
diene-6+dienophile-5	0.598017		-2.78049	1.55622	4.33672		2.4032	1.58813	1.18059		2.3939	1.59837	1.2006		-0.0093044	0.0102398	0.0200119		2.16492	1.2764	0.832143		2.1559	1.28746	0.853241		-0.0090239	0.0110573	0.0210979
diene-9+dienophile-5	6.91076		3.66591	8.00012	4.33421		8.8303	8.02541	7.62296		8.84167	8.04259	7.64305		0.011368	0.0171832	0.0200909		8.47226	7.59214	7.15208		8.4844	7.61021	7.17312		0.0121354	0.0180714	0.0210394
diene-10+dienophile-5	4.85253		1.64345	5.97326	4.32982		6.82338	6.00841	5.60093		6.81606	6.01051	5.60774		-0.00731187	0.00210272	0.00681001		6.35486	5.46078	5.01374		6.34784	5.46302	5.02061		-0.0070199	0.00224254	0.00687376
RE
diene-6+dienophile-5	-32.8551		-36.9741	-32.7008	4.27334		-32.0189	-32.6233	-32.9255		-32.0281	-32.6652	-32.9837		-0.00920726	-0.0419043	-0.0582528		-31.6222	-32.2691	-32.5925		-31.6309	-32.3104	-32.6502		-0.00869892	-0.0413531	-0.0576802
diene-9+dienophile-5	-39.1202		-43.3885	-39.0462	4.34237		-38.325	-39.0083	-39.3499		-38.3231	-39.0063	-39.3479		0.00194224	0.00195232	0.00195736		-37.9086	-38.6288	-38.9889		-37.9058	-38.6265	-38.9868		0.00278599	0.00232183	0.00208976
diene-10+dienophile-5	-43.7719		-48.0572	-43.7286	4.32856		-43.0501	-43.6886	-44.0079		-43.0481	-43.6832	-44.0007		0.00206905	0.00545499	0.00714796		-42.6382	-43.3138	-43.6516		-42.6355	-43.3075	-43.6435		0.00272189	0.00631221	0.00810737
	* Taken from "Sandler, I.; Chen, J.; Taylor, M.; Sharma, S.; Ho, J. J. Phys. Chem. A 2021, 125, 1553".
G. THE NUMBER OF ELECTRONS IN THE DIENES AND DIENOPHILES

## Sheet: ALKANE-XYZ
OPTIMIZED CARTESIAN COORDINATES (IN Å) OF ALKANE CHAINS AT THE B3LYP-D3(BJ)/def2-TZVP LEVEL
n = 1	X	Y	Z		n = 7	X	Y	Z		n = 10	X	Y	Z		n = 12	X	Y	Z		n = 14	X	Y	Z		n = 16	X	Y	Z		n = 17	X	Y	Z		n = 18	X	Y	Z		n = 19	X	Y	Z		n = 20	X	Y	Z
C	-6.27599	10.3349	1.70894e-08		C	-1.90184	4.12395	-6.1517e-07		C	-0.413634	0.520906	4.87146e-06		C	1.05109	-1.54749	-9.01566e-06		C	2.51551	-3.61602	-2.3379e-05		C	3.97993	-5.68447	-4.13431e-05		C	5.42406	-6.21177	5.26121e-05		C	5.44432	-7.75297	-2.25867e-05		C	6.19225	-8.83104	8.9328e-05		C	6.91742	-9.92813	1.82402e-07
H	-7.30317	10.6979	-1.92327e-08		C	-3.32677	4.67158	1.73859e-07		C	-0.454508	2.04675	3.08554e-06		C	1.00899	-0.0216926	-4.59255e-06		C	2.47246	-2.09026	-1.36565e-05		C	3.93611	-4.15875	-2.79468e-05		C	3.99636	-5.67144	3.51927e-05		C	5.39987	-6.22729	-1.48675e-05		C	6.15191	-7.30516	5.4088e-05		C	6.87251	-8.40239	7.34435e-06
H	-5.76243	10.6979	0.889568		C	-3.38191	6.19755	-7.05266e-07		C	-1.87477	2.6083	-2.37192e-06		C	-0.411686	0.538833	5.54057e-07		C	1.05145	-1.53056	-1.9765e-06		C	2.51484	-3.59973	-9.91413e-06		C	3.93379	-4.1458	2.07649e-05		C	3.97838	-5.66879	-7.53585e-06		C	4.73174	-6.74312	3.21272e-05		C	5.45069	-7.84451	4.19241e-06
H	-5.76243	10.6979	-0.889568		C	-4.80233	6.75697	8.55153e-07		C	-1.92706	4.1337	-2.35647e-06		C	-0.464963	2.0642	5.20412e-06		C	0.997353	-0.00523392	7.85912e-06		C	2.46002	-2.07443	3.63858e-06		C	2.51114	-3.5921	3.67062e-06		C	3.92297	-4.14352	1.00377e-06		C	4.68023	-5.21762	3.0682e-06		C	5.3949	-6.31916	1.00941e-05
H	-6.27598	9.2454	-9.7392e-09		C	-4.85609	8.28239	1.51419e-06		C	-3.34676	4.69519	-4.91123e-06		C	-1.88493	2.62502	6.23944e-06		C	-0.42286	0.554979	1.31066e-05		C	1.03957	-1.51481	1.44547e-05		C	2.45277	-2.0668	-1.12083e-05		C	2.50233	-3.58441	5.58526e-06		C	3.26078	-4.65523	-1.47043e-05		C	3.97397	-5.76053	6.5356e-06
					C	-6.2767	8.84304	-7.3129e-07		C	-3.39799	6.22075	-4.672e-06		C	-1.93658	4.15055	7.30567e-06		C	-0.475014	2.08049	1.69702e-05		C	0.986868	0.0106682	2.22634e-05		C	1.03125	-1.50993	-2.13807e-05		C	2.44909	-2.05895	1.00721e-05		C	3.21087	-3.12955	-3.69219e-05		C	3.92037	-4.23499	8.05573e-06
n = 2	X	Y	Z		C	-6.31812	10.3689	-1.62269e-07		C	-4.81769	6.78223	-3.55484e-06		C	-3.3562	4.71214	5.9455e-06		C	-1.89471	2.6419	1.67732e-05		C	-0.432969	0.571733	2.84385e-05		C	0.976292	0.0154712	-3.37177e-05		C	1.0291	-1.49827	1.21176e-05		C	1.79179	-2.56636	-4.77385e-05		C	2.5001	-3.67478	2.11327e-06
C	-6.2759	8.8015	-2.02976e-08		H	-1.35146	4.46256	0.881532		C	-4.86998	8.30764	-3.05232e-06		C	-3.40785	6.23767	4.93823e-06		C	-1.94624	4.16742	1.56575e-05		C	-0.484711	2.09724	2.99775e-05		C	-0.444045	0.575302	-3.75283e-05		C	0.977004	0.0272104	1.28356e-05		C	1.74195	-1.0407	-5.61689e-05		C	2.44771	-2.14922	8.33702e-07
C	-6.27611	10.3283	3.61633e-08		H	-1.35146	4.46256	-0.881536		C	-6.29024	8.86919	3.64539e-06		C	-4.82782	6.7985	2.42822e-06		C	-3.36594	4.72884	1.17458e-05		C	-1.90436	2.65877	2.92006e-05		C	-0.496322	2.1008	-4.29291e-05		C	-0.442704	0.588605	1.50272e-05		C	0.322669	-0.478007	-5.95562e-05		C	1.02775	-1.58819	-5.06331e-06
H	-6.78449	8.40425	-0.881055		H	-3.86557	4.29275	-0.875116		C	-6.33111	10.395	4.99527e-06		C	-4.88111	8.32386	-9.52565e-07		C	-3.41809	6.25435	7.47919e-06		C	-1.9561	4.18427	2.5727e-05		C	-1.91585	2.66264	-3.98341e-05		C	-0.494447	2.1141	1.34252e-05		C	0.271628	1.04761	-5.56201e-05		C	0.97588	-0.0626206	-8.6649e-06
H	-6.78449	8.40425	0.881055		H	-3.86557	4.29275	0.875118		H	-0.916647	0.115063	-0.881482		C	-6.30179	8.88436	-3.35022e-06		C	-4.8383	6.81455	1.40794e-06		C	-3.37594	4.74534	1.92696e-05		C	-1.96656	4.18819	-3.79058e-05		C	-1.91416	2.67548	1.30209e-05		C	-1.14832	1.60867	-5.33524e-05		C	-0.443978	0.498641	-1.13959e-05
H	-7.29352	10.7252	-2.72479e-07		H	-2.84288	6.57803	0.875478		H	-0.916654	0.115065	0.881489		C	-6.3439	10.4102	-8.0974e-06		C	-4.89241	8.33988	-5.25263e-06		C	-3.42865	6.27082	1.25016e-05		C	-3.38576	4.75084	-2.59672e-05		C	-1.96626	4.20096	1.00567e-05		C	-1.20163	3.13421	-3.6674e-05		C	-0.495856	2.02421	-1.49148e-05
H	-5.76751	10.7255	0.881048		H	-2.84288	6.57803	-0.875481		H	0.082256	2.42841	0.875073		H	0.548406	-1.95376	-0.881491		C	-6.31342	8.89957	-1.09209e-05		C	-4.8491	6.83043	3.55912e-07		C	-3.43628	6.27641	-1.73931e-05		C	-3.38626	4.76163	7.55384e-06		C	-2.62258	3.69272	-3.03977e-05		C	-1.91581	2.58524	-1.29254e-05
H	-5.76751	10.7255	-0.881047		H	-5.34084	6.37614	-0.8755		H	0.0822623	2.42841	-0.875063		H	0.548412	-1.95376	0.881473		C	-6.35647	10.4253	-1.92226e-05		C	-4.90392	8.35573	-1.04141e-05		C	-4.85577	6.83845	2.24654e-06		C	-3.4395	6.28709	3.70249e-06		C	-2.67899	5.21815	-3.74458e-06		C	-1.96821	4.1108	-1.48114e-05
H	-5.25849	8.40458	-2.48562e-07		H	-5.34084	6.37614	0.875502		H	-2.41339	2.2272	-0.875514		H	1.54547	0.360389	0.875062		H	2.01309	-4.02263	-0.881502		C	-6.3252	8.91474	-2.57193e-05		C	-4.90773	8.36386	1.60314e-05		C	-4.86014	6.8462	-1.33525e-06		C	-4.10122	5.77345	1.08865e-06		C	-3.38849	4.671	-8.32544e-06
					H	-4.31775	8.6639	0.875486		H	-2.41339	2.2272	0.875506		H	1.54547	0.360394	-0.875071		H	2.0131	-4.02264	0.881457		C	-6.36903	10.4405	-3.95402e-05		C	-6.32788	8.92573	3.96068e-05		C	-4.91557	8.37148	-6.99857e-06		C	-4.16118	7.29879	3.38261e-05		C	-3.4421	6.19653	-8.37825e-06
n = 3	X	Y	Z		H	-4.31775	8.6639	-0.875481		H	-1.38809	4.51396	0.875442		H	-0.950033	0.157369	-0.875512		H	3.00871	-1.70785	0.875048		H	3.47772	-6.09137	-0.88151		C	-6.36853	10.4515	5.65244e-05		C	-6.33706	8.92994	-1.41575e-05		C	-5.58455	7.85087	3.30193e-05		C	-4.86304	6.75515	1.70539e-06
C	-4.82724	8.26238	-1.09639e-07		H	-6.8133	8.46116	-0.875078		H	-1.38809	4.51396	-0.875445		H	-0.950029	0.157364	0.875514		H	3.0087	-1.70784	-0.875078		H	3.47774	-6.09138	0.881431		H	5.97277	-5.87028	0.881536		C	-6.38154	10.4556	-2.04848e-05		C	-5.6486	9.37653	8.93845e-05		C	-4.91884	8.2805	3.13143e-06
C	-6.25208	8.81166	-6.34984e-08		H	-6.8133	8.46116	0.875074		H	-3.88591	4.3152	-0.875423		H	0.0738016	2.44476	0.875445		H	0.51332	-1.91232	-0.875519		H	4.47219	-3.77608	0.875032		H	5.97278	-5.87029	-0.881428		H	6.4709	-8.12475	-2.85821e-05		C	-7.07695	9.91532	1.58209e-05		C	-6.34066	8.83836	1.50305e-05
C	-6.29527	10.338	2.04316e-07		H	-7.34396	10.7426	-2.04712e-06		H	-3.88591	4.3152	0.875412		H	0.0738016	2.44477	-0.875432		H	0.51333	-1.91233	0.875516		H	4.47217	-3.77606	-0.875092		H	3.45949	-6.05297	-0.875096		H	4.94231	-8.16016	0.881432		H	7.21783	-9.2056	0.000104684		C	-6.3856	10.3641	1.84364e-05
H	-4.27692	8.60137	0.881601		H	-5.81522	10.7749	0.881492		H	-2.85884	6.60073	0.87541		H	-2.42393	2.24484	-0.875418		H	1.53593	0.375609	0.875444		H	1.97688	-3.98175	-0.875528		H	3.45948	-6.05295	0.875164		H	5.93578	-5.8444	0.875046		H	5.68909	-9.23672	0.881567		H	7.94414	-10.2996	1.66516e-06
H	-4.27692	8.60137	-0.881603		H	-5.81522	10.7749	-0.88149		H	-2.85884	6.60073	-0.87542		H	-2.42393	2.24484	0.87543		H	1.53593	0.375619	-0.875426		H	1.9769	-3.98176	0.875511		H	4.47116	-3.76285	0.875475		H	5.93577	-5.84439	-0.875076		H	6.68877	-6.92363	0.875112		H	6.41552	-10.3354	0.881468
H	-6.78894	8.43186	-0.874776		H	-1.89125	3.03215	1.5192e-06		H	-5.35666	6.40197	-0.875449		H	-1.39744	4.53062	0.87541		H	-0.961714	0.174592	-0.875414		H	2.99843	-1.69335	0.875435		H	4.47117	-3.76286	-0.875431		H	3.44059	-6.05103	-0.875529		H	6.68878	-6.92367	-0.875014		H	6.41552	-10.3354	-0.881475
H	-6.78894	8.43186	0.874776							H	-5.35666	6.40197	0.875443		H	-1.39744	4.53062	-0.875393		H	-0.961711	0.174587	0.87544		H	2.99843	-1.69333	-0.875427		H	1.97396	-3.97479	-0.875488		H	3.44059	-6.05104	0.875513		H	4.19303	-7.12401	-0.875479		H	7.40823	-8.01928	0.875071
H	-7.32136	10.7113	-4.14245e-07		n = 8	X	Y	Z		H	-4.33135	8.68872	0.875502		H	-3.89534	4.33207	-0.8754		H	0.0640483	2.46069	0.875413		H	0.500868	-1.8954	-0.875417		H	1.97395	-3.97477	0.875494		H	4.46126	-3.76224	0.875432		H	4.19302	-7.12398	0.87555		H	7.40823	-8.01927	-0.875049
H	-5.79206	10.7438	0.881543		C	-1.87805	2.58964	1.7901e-06		H	-4.33136	8.68872	-0.875513		H	-3.89534	4.33207	0.875411		H	0.0640494	2.4607	-0.875377		H	0.500876	-1.89541	0.875447		H	2.99046	-1.68457	0.875345		H	4.46125	-3.76223	-0.875428		H	5.21939	-4.83765	0.875434		H	4.91308	-8.22692	-0.875517
H	-5.79206	10.7438	-0.881542		C	-1.91746	4.11554	-2.02685e-06		H	-6.82702	8.48754	-0.875062		H	-2.86885	6.61785	0.875428		H	-2.43383	2.26182	-0.875395		H	1.52582	0.391049	0.875413		H	2.99046	-1.68459	-0.87537		H	1.96376	-3.96519	-0.875428		H	5.2194	-4.83769	-0.875436		H	4.91308	-8.22693	0.875518
H	-4.8172	7.17049	8.68081e-07		C	-3.33725	4.67827	-1.26439e-06		H	-6.82701	8.48753	0.875074		H	-2.86884	6.61785	-0.875417		H	-2.43383	2.26182	0.875428		H	1.52581	0.391057	-0.875369		H	0.49321	-1.89145	-0.875464		H	1.96376	-3.96519	0.875438		H	2.72139	-5.0348	-0.875437		H	5.93304	-5.93773	0.875437
					C	-3.38847	6.20373	-4.33131e-07		H	-7.35684	10.7691	1.02098e-05		H	-5.36657	6.41792	-0.875435		H	-1.40712	4.54749	0.875425		H	-0.972019	0.191558	-0.875385		H	0.493204	-1.89144	0.875424		H	2.98792	-1.67838	0.875397		H	2.72138	-5.03477	0.875412		H	5.93304	-5.93772	-0.87541
n = 4	X	Y	Z		C	-4.80799	6.76573	-2.89576e-07		H	-5.82809	10.8009	0.881492		H	-5.36658	6.41792	0.87544		H	-1.40711	4.54749	-0.875392		H	-0.972013	0.191555	0.875444		H	1.51482	0.396515	0.875332		H	2.98792	-1.67838	-0.875376		H	3.75041	-2.7501	0.875361		H	3.43555	-6.14145	-0.875427
C	-4.80987	6.7266	5.9751e-07		C	-4.85922	8.29119	9.26014e-07		H	-5.8281	10.8009	-0.881486		H	-4.34276	8.70533	0.875512		H	-3.90499	4.34863	-0.875384		H	0.0544149	2.47734	0.875432		H	1.51482	0.396502	-0.875405		H	0.490149	-1.87858	-0.875407		H	3.75042	-2.75012	-0.875442		H	3.43555	-6.14146	0.875435
C	-4.84162	8.25259	-6.4112e-07		C	-6.27901	8.85393	-4.25538e-07		H	0.612099	0.146816	9.11773e-06		H	-4.34276	8.70532	-0.875515		H	-3.905	4.34863	0.875407		H	0.0544151	2.47734	-0.875372		H	-0.982845	0.194807	-0.875466		H	0.490151	-1.87858	0.875432		H	1.25224	-2.94579	-0.875453		H	4.45906	-3.8543	0.875395
C	-6.2588	8.82326	-9.71015e-07		C	-6.31841	10.3798	7.09853e-07							H	-6.83826	8.50228	-0.875068		H	-2.87924	6.63473	0.875436		H	-2.44349	2.27866	-0.875372		H	-0.982846	0.194815	0.875394		H	1.51607	0.407419	0.87541		H	1.25223	-2.94578	0.875357		H	4.45907	-3.8543	-0.875374
C	-6.29056	10.3493	5.25415e-07		H	-2.38147	2.18432	-0.881494		n = 11	X	Y	Z		H	-6.83827	8.50228	0.875063		H	-2.87923	6.63473	-0.87542		H	-2.44349	2.27866	0.875432		H	0.0428104	2.48095	0.875337		H	1.51607	0.407419	-0.875386		H	2.28143	-0.661181	0.875357		H	1.9613	-4.05522	-0.87542
H	-5.31525	6.32382	-0.881549		H	-2.38147	2.18432	0.881502		C	1.0258	-0.0124694	-4.02755e-06		H	-7.36993	10.7835	-9.8862e-06		H	-5.37687	6.4337	-0.875432		H	-1.41706	4.56445	0.875441		H	0.0428058	2.48095	-0.875429		H	-0.981807	0.208471	-0.875389		H	2.28143	-0.66119	-0.875472		H	1.96129	-4.05522	0.87542
H	-5.31525	6.32382	0.881552		H	-1.38034	4.49669	0.875067		C	-0.400035	0.532831	1.56729e-06		H	-5.84123	10.8164	0.881474		H	-5.37688	6.4337	0.875435		H	-1.41705	4.56445	-0.875388		H	-2.45514	2.2828	-0.875458		H	-0.981804	0.208472	0.875421		H	-0.216689	-0.857756	-0.875446		H	2.98665	-1.7689	0.875395
H	-4.30284	8.63174	0.875143		H	-1.38034	4.49669	-0.875074		C	-0.457393	2.05869	-2.68785e-06		H	-5.84122	10.8164	-0.881492		H	-4.35428	8.72165	0.875511		H	-3.91488	4.36495	-0.875372		H	-2.45513	2.2828	0.87538		H	0.0446512	2.49424	0.875421		H	-0.216693	-0.857759	0.875323		H	2.98666	-1.76891	-0.87539
H	-4.30284	8.63174	-0.875145		H	-3.87616	4.29759	-0.875502		C	-1.87828	2.61687	3.10764e-06		H	2.07712	-1.92077	-1.32585e-05		H	-4.35428	8.72164	-0.875522		H	-3.91489	4.36495	0.87541		H	-1.42714	4.56789	0.87536		H	0.0446508	2.49423	-0.875395		H	0.810711	1.42764	0.875374		H	0.488765	-1.96841	-0.875414
H	-6.79758	8.44412	-0.875149		H	-3.87616	4.29759	0.8755		C	-1.93228	4.14236	2.4617e-06							H	-6.84967	8.51715	-0.875074		H	-2.88995	6.65142	0.875446		H	-1.42715	4.56789	-0.875442		H	-2.45322	2.29527	-0.875383		H	0.810712	1.42765	-0.875483		H	0.48876	-1.9684	0.875402
H	-6.79758	8.44411	0.875145		H	-2.84931	6.58367	0.875454		C	-3.3525	4.70247	1.81407e-06		n = 13	X	Y	Z		H	-6.84967	8.51716	0.875054		H	-2.88994	6.65141	-0.875417		H	-3.92519	4.37118	-0.875429		H	-2.45322	2.29527	0.875411		H	-1.68718	1.22819	-0.875428		H	1.51492	0.317554	0.875391
H	-7.31402	10.7294	1.12058e-06		H	-2.84931	6.58367	-0.875454		C	-3.40494	6.228	3.0089e-06		C	2.491	-2.07975	-1.42588e-05		H	-7.38273	10.798	-2.34924e-05		H	-5.3875	6.44933	-0.875432		H	-3.92518	4.37117	0.875381		H	-1.42732	4.58128	0.875427		H	-1.68719	1.22817	0.875312		H	1.51492	0.31755	-0.875409
H	-5.78518	10.752	0.881552		H	-5.34714	6.38579	-0.875455		C	-4.82495	6.78871	-2.67677e-07		C	1.0644	-1.53596	-3.62992e-06		H	-5.85406	10.832	0.881457		H	-5.38751	6.44934	0.875431		H	-2.89696	6.65615	0.875403		H	-1.42732	4.58128	-0.875408		H	-0.663187	3.51511	0.875407		H	-0.983015	0.118466	-0.875411
H	-5.78518	10.752	-0.881551		H	-5.34714	6.38578	0.875454		C	-4.87785	8.31411	3.05429e-06		C	1.00593	-0.009972	-3.06375e-06		H	-5.85406	10.8319	-0.881497		H	-4.36598	8.73776	0.875509		H	-2.89698	6.65616	-0.875445		H	-3.92509	4.38107	-0.875381		H	-0.663186	3.51513	-0.875471		H	-0.983016	0.118471	0.875389
H	-3.78641	6.34646	6.54752e-08		H	-4.3203	8.67187	0.8755		C	-6.29825	8.87529	-3.58697e-06		C	-0.415739	0.546799	6.61639e-06		H	3.54177	-3.98868	-3.29846e-05		H	-4.36597	8.73775	-0.875527		H	-5.39486	6.45835	-0.875437		H	-3.92509	4.38107	0.875397		H	-3.16073	3.3112	-0.875397		H	0.0431364	2.40443	0.875391
					H	-4.3203	8.67187	-0.875497		C	-6.33945	10.4011	-2.04862e-06		C	-0.470642	2.07245	8.14344e-06							H	-6.86125	8.53205	-0.87509		H	-5.39484	6.45833	0.875447		H	-2.90094	6.66788	0.875437		H	-3.16073	3.31117	0.875321		H	0.0431329	2.40443	-0.875425
n = 5	X	Y	Z		H	-6.81612	8.47277	-0.875074		H	1.57564	0.327107	0.881506		C	-1.89143	2.63171	8.97734e-06		n = 15	X	Y	Z		H	-6.86127	8.53206	0.875037		H	-4.36903	8.74482	0.875529		H	-2.90093	6.66787	-0.875429		H	-2.14138	5.60019	0.875451		H	-2.45476	2.20492	-0.875404
C	-3.36477	6.193	6.27407e-07		H	-6.81613	8.47277	0.875071		H	1.57563	0.3271	-0.881522		C	-1.94394	4.15741	9.65336e-06		C	3.95722	-4.14584	1.99149e-05		H	-7.39547	10.8126	-5.0806e-05		H	-4.36905	8.74483	-0.875504		H	-5.39841	6.4649	-0.875432		H	-2.14137	5.60022	-0.875441		H	-2.45476	2.20492	0.875382
C	-4.78958	6.74098	-6.22431e-07		H	-7.34378	10.7549	-4.8443e-07		H	-0.938226	0.153165	-0.875122		C	-3.36405	4.71833	6.17837e-06		C	2.53013	-3.60388	8.62674e-06		H	-5.86684	10.8474	0.881431		H	-6.86473	8.54417	-0.875023		H	-5.39842	6.4649	0.87543		H	-4.63847	5.3907	-0.875362		H	-1.4294	4.49124	0.875402
C	-4.84471	8.26686	-1.22785e-06		H	-5.81499	10.7851	0.881494		H	-0.938217	0.15317	0.875133		C	-3.41558	6.24409	8.01719e-06		C	2.46932	-2.07816	7.84925e-06		H	-5.86682	10.8474	-0.88151		H	-6.86471	8.54415	0.875108		H	-4.37778	8.75371	0.875514		H	-4.63847	5.39066	0.875343		H	-1.42941	4.49124	-0.875437
C	-6.26527	8.82732	-3.87667e-07		H	-5.81499	10.7851	-0.881491		H	0.0812182	2.43985	0.875458		C	-4.83571	6.80504	7.01668e-07		C	1.04728	-1.52289	-3.02829e-06		H	5.00637	-6.05664	-5.52164e-05		H	-7.39417	10.8259	7.37665e-05		H	-4.37777	8.7537	-0.875527		H	-3.62445	7.68202	0.875533		H	-3.92718	4.2903	-0.87539
C	-6.30674	10.3532	7.53216e-07		H	-0.852685	2.21456	1.13845e-06		H	0.0812091	2.43985	-0.875471		C	-4.88815	8.33065	8.83612e-07		C	0.990543	0.00248156	-6.45552e-06							H	-5.86546	10.8574	0.881515		H	-6.87297	8.54703	-0.875076		H	-3.62444	7.68206	-0.875439		H	-3.92717	4.2903	0.875379
H	-2.8143	6.53137	0.881551							H	-2.41665	2.23582	-0.875473		C	-6.30884	8.89163	-8.37548e-06		C	-0.430435	0.560718	-1.14967e-05							H	-5.86548	10.8574	-0.881405		H	-6.87297	8.54704	0.875046		H	-6.12148	7.46742	-0.875438		H	-2.90368	6.57746	0.875418
H	-2.8143	6.53137	-0.88155		n = 9	X	Y	Z		H	-2.41664	2.23582	0.875484		C	-6.34986	10.4176	-9.98321e-06		C	-0.48411	2.08617	-1.50489e-05							H	5.44058	-7.30351	6.34528e-05		H	-7.40813	10.8274	-2.56482e-05		H	-6.1215	7.46735	0.875462		H	-2.90369	6.57746	-0.875442
H	-5.32837	6.36218	-0.875152		C	-0.438535	2.05533	-5.11621e-06		H	-1.39362	4.52313	0.875383		H	3.04028	-1.73948	0.881543		C	-1.90408	2.6469	-1.43696e-05												H	-5.87954	10.8628	0.881432		H	-5.11218	9.75852	0.875273		H	-5.40117	6.37371	-0.875418
H	-5.32837	6.36218	0.875151		C	-1.86384	2.60201	1.28274e-06		H	-1.39362	4.52313	-0.875379		H	3.04027	-1.73948	-0.88158		C	-1.95571	4.17243	-1.66441e-05												H	-5.87953	10.8628	-0.881473		H	-5.11206	9.75859	-0.874987		H	-5.40116	6.37371	0.875428
H	-4.30591	8.64805	0.875551		C	-1.91981	4.12793	-9.50606e-07		H	-3.89133	4.32202	-0.875421		H	0.526675	-1.91601	-0.87519		C	-3.37518	4.7344	-1.01e-05												H	4.9423	-8.16015	-0.881477		H	-7.09467	11.007	5.16694e-05		H	-4.38123	8.66292	0.875516
H	-4.30591	8.64805	-0.875554		C	-3.34031	4.6871	3.9185e-06		H	-3.89133	4.32201	0.875423		H	0.526688	-1.91601	0.87519		C	-3.42623	6.25996	-9.34764e-06																	H	-7.62519	9.57323	-0.881522		H	-4.38124	8.66292	-0.875518
H	-6.80186	8.44547	-0.87512		C	-3.39363	6.21263	4.88163e-06		H	-2.86602	6.60834	0.875411		H	1.54408	0.371578	0.875501		C	-4.84587	6.82161	6.73525e-07																	H	-7.6253	9.57317	0.881462		H	-6.87639	8.45525	-0.875041
H	-6.80186	8.44547	0.875119		C	-4.81391	6.77269	2.25538e-06		H	-2.86602	6.60834	-0.875401		H	1.54407	0.371578	-0.875515		C	-4.89812	8.34702	3.05247e-06																	H	5.6891	-9.23676	-0.881376		H	-6.87637	8.45524	0.875079
H	-7.33262	10.7269	1.74307e-06		C	-4.86718	8.29808	4.0926e-06		H	-5.36373	6.40821	-0.875452		H	-0.953652	0.165391	-0.875519		C	-6.31836	8.90865	1.43064e-05																						H	-7.41232	10.7355	2.7597e-05
H	-5.80388	10.7592	0.881491		C	-6.28767	8.85905	-3.63713e-06		H	-5.36374	6.40821	0.875446		H	-0.953641	0.165389	0.875538		C	-6.3592	10.4345	1.7681e-05																						H	-5.8837	10.7714	0.881486
H	-5.80388	10.7592	-0.881489		C	-6.32896	10.3849	-3.21637e-06		H	-4.33934	8.69537	0.87551		H	0.0676571	2.45349	0.875427		H	4.5063	-3.80497	0.881518																						H	-5.88371	10.7714	-0.881456
H	-3.35468	5.1012	2.09764e-06		H	0.111626	2.39435	0.881516		H	-4.33933	8.69537	-0.875496		H	0.0676555	2.45349	-0.875411		H	4.50631	-3.80497	-0.88147
					H	0.111616	2.39434	-0.881534		H	-6.83494	8.49352	-0.875077		H	-2.42998	2.25115	-0.875472		H	1.99282	-3.98477	-0.875127
n = 6	X	Y	Z		H	-2.40239	2.22286	-0.875121		H	-6.83495	8.49352	0.875063		H	-2.42999	2.25115	0.875489		H	1.99281	-3.98477	0.875136
C	-3.34353	4.65789	1.09932e-06		H	-2.40239	2.22286	0.87513		H	-7.36524	10.7751	-7.69973e-06		H	-1.40512	4.53769	0.875451		H	3.0071	-1.69581	0.875467
C	-3.38045	6.18387	-9.95863e-07		H	-1.3809	4.50864	0.875466		H	-5.83651	10.8071	0.881484		H	-1.40511	4.53769	-0.875428		H	3.00712	-1.69582	-0.875443
C	-4.79947	6.74859	-1.48375e-06		H	-1.38091	4.50864	-0.875473		H	-5.8365	10.8071	-0.881481		H	-3.90297	4.33826	-0.875458		H	0.509678	-1.90498	-0.875495
C	-4.84903	8.27401	3.70351e-08		H	-3.8789	4.30635	-0.875463		H	1.03837	-1.10425	5.65325e-08		H	-3.90298	4.33825	0.875466		H	0.509666	-1.90498	0.875483
C	-6.26805	8.83873	1.41297e-07		H	-3.87889	4.30635	0.875473							H	-2.87667	6.62414	0.875474		H	1.52861	0.384139	0.875359
C	-6.30497	10.3647	5.45296e-07		H	-2.85493	6.59325	0.875403							H	-2.87666	6.62414	-0.875451		H	1.52862	0.384135	-0.87537
H	-3.84762	4.25342	-0.881493		H	-2.85492	6.59326	-0.875391							H	-5.37446	6.42474	-0.875491		H	-0.968834	0.179684	-0.875449
H	-3.84762	4.25342	0.881498		H	-5.35256	6.39202	-0.875455							H	-5.37447	6.42474	0.875486		H	-0.968838	0.179689	0.875426
H	-2.84276	6.56418	0.875073		H	-5.35256	6.39202	0.875455							H	-4.34978	8.7118	0.875561		H	0.0546998	2.46679	0.87536
H	-2.84276	6.56418	-0.875076		H	-4.32874	8.67945	0.875503							H	-4.34977	8.7118	-0.875552		H	0.054698	2.46679	-0.875392
H	-5.3388	6.36854	-0.875538		H	-4.32873	8.67945	-0.875488							H	-6.84538	8.5099	-0.875135		H	-2.4431	2.2667	-0.875437
H	-5.3388	6.36854	0.875533		H	-6.82431	8.47723	-0.875079							H	-6.84539	8.5099	0.875112		H	-2.4431	2.2667	0.875411
H	-4.30969	8.65406	0.875534		H	-6.82432	8.47723	0.875065							H	-7.37568	10.7915	-1.69696e-05		H	-1.41649	4.55242	0.875374
H	-4.30969	8.65406	-0.875533		H	-7.35478	10.7587	-9.50059e-06							H	-5.84685	10.8233	0.881528		H	-1.4165	4.55242	-0.875414
H	-6.80573	8.45842	-0.875077		H	-5.82605	10.7909	0.881487							H	-5.84684	10.8233	-0.881542		H	-3.91446	4.35452	-0.875416
H	-6.80574	8.45842	0.875077		H	-5.82604	10.7909	-0.881487							H	2.50463	-3.17153	-1.36597e-05		H	-3.91445	4.35452	0.875401
H	-7.32972	10.7414	7.74517e-07		H	-0.427094	0.963535	-2.06482e-06												H	-2.88702	6.63987	0.875406
H	-5.80088	10.7692	0.881496																	H	-2.88703	6.63987	-0.875432
H	-5.80088	10.7692	-0.881494																	H	-5.38488	6.44139	-0.875439
H	-2.31878	4.28117	8.95376e-07																	H	-5.38486	6.44139	0.875447
																				H	-4.35948	8.72808	0.875512
																				H	-4.35949	8.72808	-0.875513
																				H	-6.85516	8.52701	-0.875049
																				H	-6.85514	8.52701	0.875084
																				H	-7.3849	10.8087	2.6093e-05
																				H	-5.85617	10.8404	0.881485
																				H	-5.85619	10.8404	-0.881456
																				H	3.97245	-5.23759	2.02266e-05

## Sheet: ACENE-XYZ
OPTIMIZED CARTESIAN COORDINATES (IN Å) OF ACANE CHAINS AT THE B3LYP-D3(BJ)/def2-TZVP LEVEL
m = 1	X	Y	Z		m = 4	X	Y	Z		m = 6	X	Y	Z		m = 7	X	Y	Z		m = 8	X	Y	Z
C	-6.26087	0.691624	0.311		C	-5.35285	-0.918262	0.231999		C	-5.50677	-0.742655	0.221003		C	-5.56838	-0.628186	0.23003		C	-5.64424	-0.502898	0.238979
C	-6.26087	2.08238	0.311		C	-5.37034	0.467919	0.232		C	-5.52123	0.637591	0.221		C	-5.58227	0.750957	0.230027		C	-5.65781	0.875635	0.238981
C	-5.05629	2.77771	0.311		C	-4.11781	1.19094	0.232		C	-4.26377	1.36348	0.220999		C	-4.32382	1.47744	0.230008		C	-4.3988	1.60245	0.238992
C	-3.85179	2.08241	0.311		C	-2.92605	0.482822	0.232		C	-3.07564	0.660922	0.221001		C	-3.13634	0.775954	0.229995		C	-3.21167	0.901576	0.239001
C	-3.8518	0.691588	0.311		C	-2.8979	-0.921366	0.232		C	-3.04179	-0.750558	0.221003		C	-3.10137	-0.636893	0.229997		C	-3.17607	-0.512025	0.238998
C	-5.05629	-0.00370924	0.311		C	-4.15083	-1.64464	0.232		C	-4.30131	-1.47765	0.221003		C	-4.36229	-1.3648	0.230014		C	-4.43779	-1.24041	0.238986
H	-7.19854	0.150147	0.311		H	-6.29196	-1.46014	0.232		H	-6.44616	-1.28395	0.221003		H	-6.50785	-1.16933	0.230043		H	-6.58377	-1.04394	0.238971
H	-7.19854	2.62385	0.311		C	-6.5878	1.21565	0.232		C	-6.73986	1.38921	0.220999		C	-6.80112	1.5033	0.230042		C	-6.87678	1.62836	0.238974
H	-5.05639	3.86048	0.311		C	-4.15656	2.61912	0.232		C	-4.30532	2.79462	0.220996		C	-4.36594	2.90913	0.230005		C	-4.44123	3.03445	0.238994
H	-2.91412	2.62387	0.311		H	-1.98729	1.02529	0.232001		H	-2.13722	1.2039	0.221001		H	-2.19803	1.3191	0.229981		H	-2.27344	1.44485	0.239009
H	-2.91412	0.150134	0.311		C	-1.69588	-1.64774	0.232		C	-1.84722	-1.46519	0.221003		C	-1.90812	-1.34937	0.229982		C	-1.98352	-1.2233	0.239006
H	-5.05639	-1.08648	0.311		C	-4.12268	-3.04882	0.232001		C	-4.27966	-2.86954	0.221004		C	-4.34185	-2.75447	0.230014		C	-4.41803	-2.62885	0.238984
					C	-1.67839	-3.03392	0.232001		C	-1.81969	-2.86617	0.221004		C	-1.87859	-2.75304	0.229982		C	-1.95287	-2.62847	0.239005
m = 2	X	Y	Z		C	-2.93092	-3.75694	0.232001		C	-3.08016	-3.59382	0.221004		C	-3.14104	-3.48184	0.229999		C	-3.2165	-3.35794	0.238993
C	-5.15319	-1.23911	0.271		H	-0.756772	-1.10585	0.232		H	-0.908601	-0.922799	0.221003		H	-0.969645	-0.806755	0.229969		H	-1.04516	-0.68052	0.239015
C	-3.96306	-1.91861	0.271		H	-5.06145	-3.59129	0.232001		H	-5.21867	-3.41126	0.221004		H	-5.28098	-3.29594	0.230026		H	-5.35725	-3.17015	0.238975
C	-2.74039	-1.21285	0.271		C	-0.460934	-3.78165	0.232		C	-0.620193	-3.59046	0.221004		C	-0.681555	-3.47331	0.229968		C	-0.757172	-3.34652	0.239016
C	-2.73384	0.157573	0.271		C	-2.89218	-5.18512	0.232		C	-3.05263	-4.99481	0.221002		C	-3.1158	-4.87868	0.229995		C	-3.19257	-4.75252	0.23899
C	-3.94524	0.889879	0.271		C	-5.34068	3.28898	0.232		C	-5.48812	3.46219	0.220995		C	-5.54852	3.57623	0.230019		C	-5.6237	3.70129	0.238987
C	-5.18176	0.176121	0.271		C	-6.57577	2.57605	0.231999		C	-6.72654	2.74733	0.220996		C	-6.78757	2.86098	0.230038		C	-6.8631	2.98581	0.238976
H	-6.09272	-1.77903	0.271		H	-7.5254	0.672735	0.231999		H	-7.67769	0.84674	0.221		H	-7.73901	0.96092	0.230056		H	-7.8147	1.08606	0.238966
H	-3.95613	-3.00116	0.271		H	-3.21745	3.1595	0.231999		H	-3.36649	3.33544	0.220995		H	-3.42719	3.45008	0.229991		H	-3.50255	3.57549	0.239003
H	-1.80639	-1.76021	0.271001		H	-5.35348	4.37142	0.231999		H	-5.5023	4.54459	0.220993		H	-5.56295	4.65863	0.230016		H	-5.63827	4.78367	0.238989
H	-1.79652	0.701271	0.271		H	-7.50673	3.12846	0.232002		H	-7.6568	3.30088	0.220996		H	-7.71771	3.41472	0.23005		H	-7.79318	3.53964	0.238971
C	-3.97381	2.30511	0.271		C	-0.472959	-5.14205	0.231999		C	-0.598542	-4.98235	0.221004		C	-0.656328	-4.87016	0.229966		C	-0.729973	-4.74609	0.239016
C	-6.39316	0.908427	0.271		C	-1.70806	-5.85498	0.231999		C	-1.85806	-5.70944	0.221003		C	-1.91878	-5.59895	0.22998		C	-1.9942	-5.4759	0.239002
C	-5.16394	2.98461	0.271		H	0.476667	-3.23873	0.231999		H	0.318814	-3.04874	0.221004		H	0.257242	-2.9313	0.229956		H	0.181478	-2.8043	0.239026
C	-6.38661	2.27885	0.271		H	-3.83128	-5.7255	0.232		H	-3.99125	-5.5372	0.221002		H	-4.0546	-5.4207	0.230006		H	-4.1315	-5.29426	0.238981
H	-3.03428	2.84503	0.270999		H	0.457998	-5.69447	0.232		C	0.606912	-5.71735	0.221002		C	0.544476	-5.59752	0.22995		C	0.468397	-5.46947	0.239027
H	-7.33048	0.364729	0.271		H	-1.69526	-6.93742	0.231999		C	-1.82422	-7.12092	0.221001		C	-1.88926	-7.00262	0.229976		C	-1.967	-6.87547	0.239
H	-5.17087	4.06716	0.271							C	0.621378	-7.09759	0.221		C	0.564918	-6.9872	0.229947		C	0.492326	-6.86406	0.239027
H	-7.32061	2.82621	0.271		m = 5	X	Y	Z		C	-0.636091	-7.82348	0.220999		C	-0.695997	-7.71511	0.22996		C	-0.771309	-7.59353	0.239013
					C	-5.44173	-0.820505	0.210001		H	1.54631	-5.17605	0.221003		H	1.48361	-5.05606	0.229941		H	1.40733	-4.92774	0.239038
m = 3	X	Y	Z		C	-5.45724	0.561773	0.210001		H	-2.76264	-7.6639	0.221		H	-2.82773	-7.54523	0.229987		H	-2.90566	-7.41769	0.238991
C	-5.26118	-1.07102	0.246		C	-4.20153	1.28662	0.21		C	1.84	-7.84922	0.220998		C	1.77101	-7.72382	0.229933		C	1.69385	-7.59315	0.239043
C	-5.28292	0.323071	0.246		C	-3.01219	0.582127	0.21		C	-0.594543	-9.25462	0.220997		C	-0.661031	-9.12795	0.229956		C	-0.74066	-8.99869	0.239014
C	-4.03617	1.04274	0.246		C	-2.98034	-0.826846	0.210001		C	1.82668	-9.20733	0.220997		C	1.7849	-9.10296	0.229933		C	1.71361	-8.98159	0.239046
C	-2.83966	0.327019	0.246		C	-4.23746	-1.55253	0.210001		C	0.588261	-9.92219	0.220996		C	0.526444	-9.82943	0.229943		C	0.451888	-9.70997	0.23903
C	-2.81791	-1.06707	0.246		H	-6.38102	-1.36203	0.210002		H	2.77783	-7.30674	0.220999		H	2.71049	-7.18268	0.229924		H	2.63307	-7.05186	0.239054
C	-4.06466	-1.78675	0.246		C	-6.67547	1.31206	0.210001		H	-1.53338	-9.79543	0.220996		H	-1.59934	-9.6711	0.229965		H	-1.67902	-9.54147	0.239004
H	-6.20023	-1.61331	0.246		C	-4.24209	2.71675	0.209998		H	2.75693	-9.76089	0.220995		C	3.00374	-9.85531	0.229925		C	2.92005	-9.71911	0.239062
C	-6.49874	1.06591	0.246		H	-2.07362	1.12488	0.21		H	0.602433	-11.0046	0.220994		C	0.56855	-11.2611	0.229939		C	0.487486	-11.1236	0.239033
C	-4.07156	2.46706	0.246		C	-1.78328	-1.54544	0.210001							C	2.99018	-11.213	0.229925		C	2.93362	-11.0976	0.239068
H	-1.9006	0.869306	0.246		C	-4.21361	-2.94855	0.210001							C	1.75113	-11.9282	0.229931		C	1.67461	-11.8244	0.239052
C	-1.60209	-1.8099	0.246		C	-1.75943	-2.94146	0.210001							H	3.94163	-9.31293	0.22992		H	3.85958	-9.17807	0.239074
C	-4.02928	-3.21107	0.246		C	-3.01655	-3.66715	0.210001							H	-0.370195	-11.8021	0.229942		H	-0.450751	-11.6668	0.239022
C	-1.61227	-3.17348	0.246		H	-0.844444	-1.00336	0.21							H	3.92032	-11.7667	0.229924		C	4.1526	-11.8504	0.239081
C	-2.84332	-3.88407	0.246001		H	-5.15244	-3.49064	0.210001							H	1.76555	-13.0106	0.229922		C	1.71704	-13.2564	0.239059
H	-0.664328	-1.2672	0.246		C	-0.555151	-3.67349	0.210001												C	4.13891	-13.2078	0.239083
H	-4.96826	-3.75172	0.246001		C	-2.9847	-5.07613	0.21												C	2.8995	-13.9233	0.239074
H	-0.680061	-3.72379	0.245999		C	-5.42533	3.38513	0.209999												H	5.09052	-11.3081	0.239091
H	-2.83295	-4.96654	0.246		C	-6.66259	2.67096	0.209999												H	0.778352	-13.7975	0.239052
C	-5.25752	3.14008	0.246		H	-7.61321	0.769423	0.210002												H	5.06898	-13.7617	0.239091
C	-6.48857	2.42948	0.246		H	-3.30314	3.25738	0.209997												H	2.91407	-15.0057	0.239085
H	-7.4365	0.5232	0.245999		H	-5.43902	4.46754	0.209997
H	-3.13258	3.00772	0.246		H	-7.59308	3.22414	0.21
H	-5.26787	4.22255	0.246		C	-0.539644	-5.05577	0.210001
H	-7.42078	2.97979	0.246		C	-1.79535	-5.78062	0.21
					H	0.384135	-3.13198	0.210001
					H	-3.92327	-5.61888	0.209999
					C	0.678576	-5.80607	0.210001
					C	-1.75481	-7.21075	0.209998
					C	0.665694	-7.16497	0.209999
					C	-0.571567	-7.87913	0.209999
					H	1.61632	-5.26343	0.210002
					H	-2.69375	-7.75137	0.209998
					H	1.59618	-7.71815	0.21
					H	-0.557882	-8.96155	0.209997

[truncated: 3 more sheets: WC-XYZ, SN2-XYZ, DA-XYZ]
